# Supplementary material for: Effects of Microbial Transfer during Food-Gut-Feces Circulation on the Health of Bombyx mori
Source: Microbiol Spectr. 2022 Nov 1;10(6):e02357-22. doi: 10.1128/spectrum.02357-22 (PMC9769633; doi:10.1128/spectrum.02357-22)
Supplement: Supplemental file 2 — Table S1. Download spectrum.02357-22-s0002.xls, XLS file, 0.04 MB [file spectrum.02357-22-s0002.xls]

## Sheet: Supplementary file Table S1
Table S1: Alpha diversity indexes
Symbol	Category	Index type	Mul	Art
(a)	community richness	chao	237.09±89.53 a	98.05±42.00 a
		ace	235.01±88.33 a	97.68±41.36 a
		sobs	229.75±90.09 a	96.33±40.50 a
		jack	238.75±91.42 a	82.00±74.05 a
		bootstrap	233.89±91.05 a	99.13±42.25 a
	community evenness	simpsoneven	0.100±0.017 a	0.033±0.021 b
		shannoneven	0.77±0.04 a	0.39±0.04 b
		heip	0.290±0.05 a	0.055±0.02 b
		smithwilson	0.34±0.06 b	0.45±0.04 a
	community diversity	shannon	4.15±0.49 a	1.73±0.16 b
		simpson	0.049±0.02 b	0.380±0.07 a
		npshannon	4.15±0.49 a	1.73±0.16 b
		bergerparker	0.13±0.02 b	0.56±0.10 a
		invsimpson	22.87±10.02 a	2.69±0.48 b
		qstat	108.46±30.67 a	34.62±16.24 b
	community coverage	coverage	0.9993±0.00 a	0.9996±0.00 a
Symbol	Category	Index type	Healthy	Sick	Healthy (+)	Sick (+)
(b)	community richness	chao	98.05±42.00 a	14.67±4.07 c	40.83±16.00 ab	20.11±7.90 bc
		ace	97.68±41.36 a	20.36±13.20 b	44.37±17.19 ab	34.94±22.57 ab
		sobs	96.33±40.50 a	12.33±2.80 c	34.00±13.53 ab	13.67±2.31 bc
		jack	82.00±74.05 a	7.42±11.52 b	44.00±17.06 a	20.03±18.61 ab
		bootstrap	99.13±42.25 a	13.50±2.94 c	38.71±15.37 ab	15.55±3.53 bc
	community evenness	simpsoneven	0.033±0.021 b	0.088±0.017 a	0.067±0.024 ab	0.080±0.013 a
		shannoneven	0.39±0.04 a	0.05±0.04 b	0.29±0.07 a	0.07±0.06 b
		heip	0.055±0.02 a	0.012±0.01 b	0.059±0.02 a	0.017±0.02 ab
		smithwilson	0.45±0.04 b	0.55±0.01 a	0.54±0.01 a	0.55±0.01 a
	community diversity	shannon	1.73±0.16 a	0.13±0.11 c	1.02±0.32 b	0.19±0.18 c
		simpson	0.380±0.07 b	0.960±0.04 a	0.501±0.16 b	0.935±0.07 a
		npshannon	1.73±0.16 a	0.13±0.11 c	1.02±0.32 b	0.19±0.18 c
		bergerparker	0.56±0.10 b	0.98±0.02 a	0.65±0.16 b	0.97±0.04 a
		invsimpson	2.69±0.48 a	1.04±0.04 c	2.16±0.79 ab	1.07±0.08 bc
		qstat	34.62±16.24 a	2.70±0.93 c	7.42±4.33 b	2.60±1.09 bc
	community coverage	coverage	0.9996±0.00 ab	0.9999±0.00 ab	0.9992±0.00 a	0.9996±0.00 ab
Symbol	Category	Index type	Co_Food	Mono_Food	Mono_Food (+)
(c)	community richness	chao	63.92±28.71 a	40.50±35.51 a	22.00±2.65 a
		ace	80.32±43.12 a	74.90±93.94 a	24.44±2.36 a
		sobs	45.67±17.62 a	25.00±9.54 a	20.00±1.73 a
		jack	64.12±27.68 a	26.23±45.43 a	16.67±14.43 a
		bootstrap	52.85±21.36 a	27.20±12.26 a	21.61±1.94 a
	community evenness	simpsoneven	0.058±0.009 b	0.138±0.020 a	0.132±0.015 a
		shannoneven	0.33±0.11 a	0.49±0.03 a	0.44±0.01 a
		heip	0.060±0.02 b	0.164±0.03 a	0.146±0.01 a
		smithwilson	0.54±0.01 b	0.54±0.01 ab	0.56±0.00 a
	community diversity	shannon	1.27±0.51 a	1.56±0.22 a	1.32±0.04 a
		simpson	0.44±0.23 a	0.31±0.07 a	0.38±0.02 a
		npshannon	1.28±0.51 a	1.56±0.23 a	1.33±0.04 a
		bergerparker	0.56±0.23 a	0.46±0.11 a	0.55±0.04 a
		invsimpson	2.67±1.09 a	3.34±0.80 a	2.63±0.10 a
		qstat	9.90±5.86 ab	3.85±0.59 a	2.27±0.16 b
	community coverage	coverage	0.9987±0.00 a	0.9996±0.00 a	0.9997±0.00 a
