# Supplementary material for: Effects of Microbial Transfer during Food-Gut-Feces Circulation on the Health of Bombyx mori
Source: Microbiol Spectr. 2022 Nov 1;10(6):e02357-22. doi: 10.1128/spectrum.02357-22 (PMC9769633; doi:10.1128/spectrum.02357-22)
Supplement: Supplemental file 3 — Table S2. Download spectrum.02357-22-s0003.xls, XLS file, 0.03 MB [file spectrum.02357-22-s0003.xls]

## Sheet: Supplementary file Table S2
Table S2: Enterococcus distribution in each sample
Genus	Species	OTU	Art_Healthy			Mean for Art_Healthy	Mul_Healthy				Mean for Mul_Healthy	Art_Sick						Mean for Art_Sick	Mul_Sick			Mean for Mul_Sick	Art_Healthy (+)			Mean for Art_Healthy (+)	Art_Sick (+)			Mean for Art_Sick (+)	Mono_Food			Mean for Mono_Food	Mono_Food (+)			Mean for Mono_Food (+)	Co_Food			Mean for Co_Food	Leaf_L1L3			Mean for Leaf_L1L3	Leaf_L4L5
Enterococcus	unclassified Enterococcus	OTU856	0	0	131	43.6667	19	60	87	64	57.5	12545	12149	12010	12607	12580	12457	12391.3	0	7029	5378	4135.67	2454	2547	9827	4942.67	12452	12533	11701	12228.7	7	43	141	63.67	2	0	1	1	523	17	3	181	1	0	11	4	3	0	7
Enterococcus	unclassified Enterococcus	OTU970	0	9	7	5.3333	0	0	0	0	0	39	30	69	14	20	33	34.17	0	3	1	1.33	3	4	3	3.33	7	6	9	7.33	5	18	188	70.33	0	0	2	0.67	224	8	6	79.33	67	0	351	139.33	50	27	48
Enterococcus	unclassified Enterococcus	OTU1449	0	0	0	0	0	0	0	0	0	0	0	0	0	0	0	0	0	0	0	0	0	0	0	0	0	0	0	0	0	0	0	0	0	0	0	0	1	0	0	0.33	0	0	1	0.33	0	0	0
Enterococcus	unclassified Enterococcus	OTU1754	0	0	0	0	0	0	0	0	0	0	0	0	0	0	0	0	0	0	0	0	1	1	23	8.33	1	7	9	5.67	0	0	0	0	4	2	13	6.33	0	0	0	0	0	0	0	0	0	0	0
[truncated: 5 more columns]
