# Supplementary material for: Effects of Microbial Transfer during Food-Gut-Feces Circulation on the Health of Bombyx mori
Source: Microbiol Spectr. 2022 Nov 1;10(6):e02357-22. doi: 10.1128/spectrum.02357-22 (PMC9769633; doi:10.1128/spectrum.02357-22)
Supplement: Supplemental file 5 — Table S4. Download spectrum.02357-22-s0005.xls, XLS file, 2.2 MB [file spectrum.02357-22-s0005.xls]

## Sheet: Supplementary file Table S4
Table S4: KO functional abundance in each sample
KO	Description	Co_Food			Mono_Food (+)			Mul_Healthy				Art_Healthy			Mono_Food			Feces			Art_Sick (+)			Art_Sick						Art_Healthy (+)
K07024	sucrose-6-phosphatase [EC:3.1.3.24]	61159.3	39756.5	62288	63733.1	57057.1	86533.4	17848.8	10620.3	13841.7	11636.5	9146.57	10191.2	17239.9	24966.1	54326	29622.3	41691.6	37848.5	46879.7	112951	109829	113391	113700	111823	113781	113690	113312	111927	69637.4	87539.6	94139.7
K06147	ATP-binding cassette, subfamily B, bacterial	26128.1	23394.5	31787.7	33146.6	29685.8	44039.8	40863.3	39173.7	45642.7	46039.3	33936.9	40563.7	58189.5	18052.6	25968.5	19301.5	42793.9	49177.2	41660.6	112531	107106	113154	113435	110035	113673	113540	112794	110589	43784.5	42330.5	94803.5
K01990	ABC-2 type transport system ATP-binding protein	60858.1	47731.3	62117.9	70002.1	63354.9	91303.6	57178.3	53970.4	51175.9	49656.5	29420.6	37519	57224	28078.1	52997.4	32205	60130.5	66475.8	62298.8	63250.5	63961.2	63497.2	63683.4	63925.2	63394.6	63411.6	63649.7	63697.4	58793.1	68651.8	57292.8
K01992	ABC-2 type transport system permease protein	50270	36231.7	51459.6	60074.1	52547.2	84350.7	54799	51677.8	52480.8	52588.5	32753.6	40567.4	58986.5	22919.1	45017.3	26261.8	58314	65563.9	59385	63175.1	63077.7	63399.8	63564.6	63321.9	63354.4	63353.8	63439.7	63136	56181.2	59883.2	59060.2
K01223	6-phospho-beta-glucosidase [EC:3.2.1.86]	21376.2	19999.8	27724	43311.4	33386.2	72304.2	3404.48	2049.62	3932.99	2399.7	1802.02	661.49	3478.34	8150.33	19743.7	9482.9	11040.1	10659.5	11766.4	124736	117962	125549	125936	121870	126250	126114	125180	122430	32423.8	35208.2	99248
K02004	putative ABC transport system permease protein	28633.5	20394.8	32428.4	32710.4	29521	44238.5	32461.3	37676.6	35487.6	31893.5	23832.6	27205.1	34533.8	11187.6	25966.2	13613.8	32192	29196.5	31493.4	87866.1	84291.1	88176.4	88352.2	86268.9	88463.8	88409.2	87940.4	86401.8	54183.6	47122.6	81689.9
K02761	cellobiose PTS system EIIC component	15657.8	21059.2	24055.6	39309	30646.6	64642.6	1588	1475.48	2911.41	1155.85	1615.83	459.67	2927	6927.66	14454.5	7655.9	6776	5920.01	5760.65	124640	117314	125481	125874	121562	126227	126080	125075	122201	26212.6	25998.3	98839.4
K02529	LacI family transcriptional regulator	33175.5	37459.1	38984.1	49488.5	45153.9	63698.9	32553.4	29813.3	34971.9	34902.1	22314.6	23546.4	28467.5	17207.7	28304.6	19345.3	31510.6	35148.7	32602.4	75409.2	72747.8	75691.2	75830.1	74497.8	75853.4	75835.7	75571.3	74538	45835	35660	71444.2
K02003	putative ABC transport system ATP-binding protein	27583.4	18994.5	30771.5	29338.4	27195	37863.9	31007.3	35391.2	33650.1	30374.5	26853.2	30612.2	40127.6	10802.3	25037.7	13284.8	34733.2	34436	33874.7	75415.1	72588.1	75642.4	75804.2	74218.2	75858.3	75828.2	75477.6	74241.8	51733	44559.6	71903.9
K03704	cold shock protein	19164.4	12677	21319	19526	18077.6	26182.2	32304.9	30214.7	33618.4	32644.8	30151.9	32127.2	37906.9	12525.2	19272.1	13520.1	33658.3	36901.8	30924.4	75416.8	72461.7	75618.3	75557.9	73236.9	75761.1	75644.3	75139.5	73733.5	52296.5	36197.8	75601.2
K00059	3-oxoacyl-[acyl-carrier protein] reductase [EC:1.1.1.100]	14367	12824.5	16835.7	19308.8	17682.1	26258.4	58219.2	54598.4	60489.3	60188.3	48244.2	52779.4	67752.3	9412.15	13608.9	10049.4	47944.8	58486.5	44895.3	50691.8	49867.2	50746.8	50496.9	48936.5	50547.1	50446.3	50212.8	49437.5	52606.3	23147.1	62454.3
K02760	cellobiose PTS system EIIB component [EC:2.7.1.196 2.7.1.205]	6264.3	8612.33	12179.4	14741.4	11856	22878	993.14	950.48	1537.08	713.35	1172	325.74	1163	2890.33	6608.28	3415.9	3984.18	3658.84	3951.53	99684.3	93807.4	100366	100646	96898.7	100962	100819	99968.6	97589.9	20279	20686.2	78923.3
K02030	polar amino acid transport system substrate-binding protein	29791.6	13534	28039.8	22814.8	22231.5	28917.2	37237.6	32481.8	44230	44047.2	35355.1	38609.4	48869.5	15741.2	28544	17804.8	37260.1	33996.9	33896.5	38358.7	37829.1	38050.4	37877.7	37744.9	37941.3	37944.1	37848.5	37533.1	67330.1	47491	53503.6
K15634	probable phosphoglycerate mutase [EC:5.4.2.12]	36821.6	35069	38416.3	50395.9	44730.8	68335.9	20291.9	18791.2	24016	22395.8	19068.9	21931.1	34879.7	17689.4	30342.7	19837	25668.2	23259	22657.1	37749.6	36524.9	37754.1	37817.2	38038.1	37910.3	37949.2	37891.3	37729.6	31137.3	35542.2	33616.3
K03088	RNA polymerase sigma-70 factor, ECF subfamily	2241.23	237.65	2783.37	164	1033	139.97	66531.8	72297.2	74297.5	78377.1	56271.6	62606.9	71882.8	10986.8	6326.85	9961.5	52407.6	66801	49831.5	25562	24621	25416	25129	24102	25250	25184	24949.3	24364	41329.4	8589	42305.4
K03657	DNA helicase II / ATP-dependent DNA helicase PcrA [EC:3.6.4.12]	17426.9	11203.2	18862.6	15863.8	14942.1	19522.2	18376.6	19383.4	19306.1	18168.2	14536.6	16159.5	21732.4	10246.8	16896.6	11374.4	20998.4	22714.6	21889.9	62537.8	59602.7	62816.3	62915.9	61104.9	63120.1	63038.3	62606	61439	28613.8	31358.3	52485.6
K02028	polar amino acid transport system ATP-binding protein [EC:7.4.2.1]	25715.5	16736.5	25689.6	23882.6	23215.3	29375.7	22773.5	19052.5	25750.9	25035.3	23312.7	24647.1	30479	13457.8	23556.6	15158.1	26728.1	24801	25166.1	38277.7	37565.6	38036.9	37874.4	37571.6	37929.6	37931.4	37814.4	37430.4	60808.9	38406.9	52896.5
K02015	iron complex transport system permease protein	5271.51	6498.17	9354.03	9377.38	8009.28	14486.1	30355.7	19583.3	26941.9	25999	23403	30180	50911.6	7540.57	8192.06	7156.95	33077.9	44135.9	31589.6	50459.9	50510.8	50892.7	50822.5	48611.4	50631.5	50451.1	50316.2	49527	29080.2	12364.6	51217.8
K06889	uncharacterized protein	21687.7	25766.5	25332.7	38915.1	33443.5	56282	9917.43	11884.6	13256.6	12382.1	7209.82	9687.76	16173.5	11679.4	18220.3	12629	15578.2	17529	15219.5	50275.4	47816.1	50360.9	50368.5	49388.6	50511	50501.1	50207.7	49368.7	34747.7	21244	51149.6
K01104	protein-tyrosine phosphatase [EC:3.1.3.48]	23983.5	33096	28901.4	38241.6	35549.8	46689.8	20130.7	16752.8	24288.3	23304.7	20146	25863.3	46776.4	13993.4	18770	15018	24919.3	26484	19165.8	37710.9	36469.8	37855.7	37891.5	37496.1	37922	37919.1	37829.7	37529	22725.7	17690.7	35227.1
K03294	basic amino acid/polyamine antiporter, APA family	34627.6	23266	33514.6	34157.8	31231.8	44543.2	11515	11270.1	13237.1	12078.4	10359.8	12171.4	17956.9	16966.5	30486.6	19127.5	24022.9	19082.6	23649.8	37715	36607.5	37715.5	37808.7	37818.3	37914.3	37918.3	37822.7	37591.8	32678.1	44136.4	31463.1
K02770	fructose PTS system EIIBC or EIIC component [EC:2.7.1.202]	2068.07	1889.83	5782.01	4653	3688.5	7686.83	5563.81	2226.42	3780.5	3144.6	7029.72	7419.57	11721	765	3109.47	1171.5	7340.82	9488.44	7049.77	74875	71155.5	75404.5	75501	72401.3	75715.5	75559	74945.3	73211.5	18734.9	15838.8	61425.5
K02073	D-methionine transport system substrate-binding protein	16623.1	9096.49	18316.6	17097.3	15097.1	24669.3	17175.6	9871.59	15442.9	17372.8	11289.7	11076.8	13220.8	5935.33	15962.1	7400.3	17598.1	16641.8	18000.7	50333.6	49351.9	50578.1	50656.9	49310.1	50594.6	50520.5	50351.8	49588.4	32904	29729.8	47036.9
K06180	23S rRNA pseudouridine1911/1915/1917 synthase [EC:5.4.99.23]	28828.3	22069.3	29013.3	30814.2	28684.2	38393	14850.4	13340.9	13118.6	13213.2	6831.45	7665.76	9651.35	13566.4	25095.5	15684.4	19764.1	18648.6	22290.3	37784.7	37234.6	37883.9	37951.1	37764.6	37947.4	37943.7	37921	37710.3	29733.4	35449.6	33192.5
K07052	uncharacterized protein	22737.7	26032	26139.5	45628.1	36429.8	72972.8	13240.6	8875.57	10335	9005.2	4909.12	6601.69	13581.7	9466.99	18461.3	10089.1	18141.8	20564.2	15998.9	37739.7	37229.1	37980.4	38012.4	37268.3	37952.1	37897.4	37824.3	37433.9	22314.5	17940.2	34783.7
K01952	phosphoribosylformylglycinamidine synthase [EC:6.3.5.3]	21561	6321.34	19352.8	16903.4	14702.9	25110.7	19674.2	19528.9	18426.5	18754.1	10837.5	13142.1	18405.5	12326.2	22226.2	13863.9	22624.4	22609.2	23736.9	37741.7	36845.6	37819.9	37888.4	37319.6	37929.1	37903.4	37780.7	37306.9	29838.5	35400.9	33242.2
K02035	peptide/nickel transport system substrate-binding protein	21166.9	28707.5	24944.8	33349.5	30569.4	42747.4	34715.9	32588.2	38978.6	36549.2	30528.4	36444.2	55189.2	13874.5	16967.2	14050.7	31213.1	35037.6	25355.8	12993.9	13138.9	12837.6	12741.8	13128.1	12697.7	12712.8	12775.3	12943.1	31507.3	13885	24236.5
K07284	sortase A [EC:3.4.22.70]	8498.62	5587.33	10919.7	7910.38	7427.53	9736.53	3931.17	3328.51	3213.57	2369.45	995.33	631.81	750.68	3295.33	8181.41	4145.2	7230.6	8564.46	9882.07	62390.4	59194.6	62775.4	62906.5	60684.6	63105	62998.1	62512.4	61174.7	18429.2	21839.3	49649.9
K02029	polar amino acid transport system permease protein	11319.5	9238.3	11837.9	10950.2	11772.1	11761.8	33933.2	29813.4	39315.2	40697.8	35766.7	34538.8	33430	10023.9	11686.9	10467.5	25711.5	26869.9	23360.1	25640.9	24916.8	25391.7	25141.1	24700.7	25246.9	25235.5	25091.9	24731.3	45859.9	17592.3	42090.4
K02071	D-methionine transport system ATP-binding protein	10968.8	8435.33	13418.9	15010.9	12654.5	22892.4	9455.03	5856.11	9050.18	9533.65	6875.36	7009.26	9196.2	4182.66	10278.2	4980.2	11195	11743.2	11280.7	50112.4	48143.1	50378.9	50461.5	48832.9	50527.5	50446.1	50137.8	49176.2	23397.1	20153	44326.7
K02072	D-methionine transport system permease protein	10922.8	8429.33	13395.9	14952.9	12583.5	22816.4	9431.17	5749.11	8880.18	9535.65	6864.36	7020.26	9156.2	4167.66	10212.2	4940.2	11274.7	11742.7	11270.6	50112.4	48143.1	50378.9	50461.5	48832.9	50528	50446.1	50137.8	49176.2	23398.1	20149	44326.8
K02759	cellobiose PTS system EIIA component [EC:2.7.1.196 2.7.1.205]	4698.1	5095.5	7693.22	12427.3	9248.45	21482.5	709.14	671.55	1115.75	550.85	743	309.16	1111	1808	4674.73	2172.2	3473.01	3217.84	3293.86	62293.9	58607.8	62710.7	62853.8	60525.1	63083.2	62993.8	62451.2	60962.2	12860.8	12954	49311.3
K01126	glycerophosphoryl diester phosphodiesterase [EC:3.1.4.46]	11490.7	17765.3	14591.8	24638.3	21252.9	34181.1	16879.6	15178.4	15188.4	14023.5	11533.5	12772.2	16279	9342.82	10420.1	9433.2	15227.3	21496.2	15656.9	37626.9	36559.8	37893.7	37895.8	36789.8	37906.2	37851.8	37699.3	37131.1	15459.6	8670.99	34269.5
K03710	GntR family transcriptional regulator	10320.5	9105.65	12234.7	10234.2	10146.1	11154.8	17932	16914.7	21295.7	21021.8	22517.3	21769	23046.2	6164.07	9513.64	6757.95	20853	22678.3	19805	37584.9	35673.8	37706.7	37762.1	36721.8	37880.9	37840.5	37575	36853.3	20828.4	17458.3	34511.7
K02794	mannose PTS system EIIAB component [EC:2.7.1.191]	17285.1	11543.7	18370.6	16889.2	15843.6	20570.6	801.42	1047.24	1708.66	1299.1	617.53	202.18	669	6809.66	15255.2	8427.7	6675.58	3236.5	7539.03	49988.9	47421.3	50195.2	50355.1	49224.1	50506.9	50483.5	50166	49266.3	22164.1	28413.1	40254.5
K00384	thioredoxin reductase (NADPH) [EC:1.8.1.9]	17496.5	11203.7	17538.2	15873.5	15038.1	19535.2	23940.1	22244.4	25398.5	26405.8	18702.3	21601.2	30359.8	10308.8	16639.1	11344.9	26600.1	29983.8	26788.1	25282.8	24991.7	25314.3	25335.9	25086.9	25317.1	25300.3	25272.2	25077	25018.5	24102.3	25331.1
K00626	acetyl-CoA C-acetyltransferase [EC:2.3.1.9]	7541.9	4183.81	8319.66	4545.08	5636.83	3351.81	45055.7	40433	48872.6	50015.4	42939.5	46998.6	62520.6	2855.33	6596.73	3573.5	34492.3	38911.7	27452.8	13061	13557.5	12898.5	12699.7	12479	12670.3	12642.3	12652.9	12597.8	34200.6	14106.4	26237.1
K01624	fructose-bisphosphate aldolase, class II [EC:4.1.2.13]	7047.2	2087	8568.33	5374.55	4585.7	8142.03	8877.88	8768.96	8958.7	8525.9	6598.44	6886.87	8525.95	3882.08	8038.25	4383.45	9359.19	9660.18	9747.96	50000.4	47642.1	50289.9	50398.8	48617.9	50510.7	50429.8	50057.3	48968.4	19655.3	19740.4	42094.4
K02016	iron complex transport system substrate-binding protein	4012.43	5058.17	6480.7	5861.88	5407.78	7961.11	29827.9	20423	27240.4	25717.5	23351.8	30052.3	50564.2	7096.57	6491.73	6648.95	29994.2	38270.6	28281.6	25441.9	26567.8	25691.7	25596.5	24405.4	25371	25246.1	25293	25064	20582.2	6871.65	29273.8
K02768	fructose PTS system EIIA component [EC:2.7.1.202]	355	388.5	3174	846	753	954	604.83	560.45	410	239.5	715	144.01	232	135	1288.51	396.5	337.84	560	613.32	62276	58544	62693	62803	60200	63063	62943	62359	60812	12302	12755	49195
K07304	peptide-methionine (S)-S-oxide reductase [EC:1.8.4.11]	12671	11923.7	14738.4	17289.3	15167.6	24246.4	13289.9	10685.4	11046.3	10161.5	7184.19	7520.33	9740.03	7064.74	11752.3	7630.65	10117	9900.02	9800.41	37691.8	36849.2	37906.8	37933.9	36833.5	37922.6	37856.3	37701.2	37143	21065.8	17798.1	34548.1
K03496	chromosome partitioning protein	16771.5	10720.6	16017.1	14500	13627.6	18205.1	31324.6	30357.9	36871	37763.8	33023.8	34612.9	40411.8	11565.9	15965.1	12027.5	28182.1	26891.6	24507	12792.9	12579.9	12655.6	12600.1	12778.1	12648.4	12660.5	12634	12633.3	25894.5	21696.3	17574
K02013	iron complex transport system ATP-binding protein [EC:7.2.2.-]	3890.43	5048.67	6398.49	5873.88	5518.78	7974.11	23502.6	19920.1	25987.9	24760.3	22805.4	29598.4	49628.9	7097.57	6097.15	6656.45	26497.1	34744.2	23066.2	25379.9	25221.8	25477.7	25415.5	24433.4	25325.5	25258.1	25178	24761	23977.2	7100.65	31410.8
K00615	transketolase [EC:2.2.1.1]	5319.6	7214.33	7715.87	11476.6	9996.33	16670.2	18843.4	19041.7	19371.5	20072.9	9618.11	10216	11597.4	4337.41	5665.64	4583.25	9987.76	11280.4	10353.3	37685	36056.5	37833.5	37815.7	36542.3	37884.8	37837.3	37586.7	36800.3	21791.2	9208.43	38465.5
K02078	acyl carrier protein	17053.8	11150.6	16935.9	15874.3	15172.6	19536.9	17638.8	18193.4	19542.2	19175.3	17331.4	17388.2	16264.9	8329.74	15310.4	9509.65	18127.3	16152.6	18214.5	25353.8	24835.7	25293.3	25241.9	25007.5	25285.1	25278.3	25202	24968.5	31251.5	24715.3	29376.8
K01784	UDP-glucose 4-epimerase [EC:5.1.3.2]	12304.5	9845.83	13427.2	18414.6	15101.3	29316.1	21854.3	21902.7	21294.2	19011.2	13423.3	15774.2	23392	6423.41	11430.1	6880.45	17131.7	18540.6	17072.2	25264.9	24825.8	25328.7	25296.5	24714.4	25289	25253.1	25165.7	24840	22547.1	15387.6	27046
K07090	uncharacterized protein	17243.6	20669.1	18839.2	26063.9	23793.5	34375.5	37591	33105.8	36758.1	35514.2	32847.7	36244.8	44605.4	11494.5	14780.1	11715.2	31530.1	35399.2	26953.3	766.4	3103.6	601.4	334.48	865.58	118.02	96.12	377.62	954.72	35273	12046.3	18478.2
K03402	transcriptional regulator of arginine metabolism	16794.7	11131.7	17490.2	15860	14847.8	19526.8	4528.64	3655.57	3760.74	3045.6	2218.11	2763.14	5252.09	6535.66	14672.5	7961.9	10058.9	8431.56	11274.5	37566.3	36081.9	37707.6	37825.9	37083.7	37902.1	37874.3	37690.1	37132.7	19883.6	25954.7	30464.1
K01439	succinyl-diaminopimelate desuccinylase [EC:3.5.1.18]	21274.3	19863.3	22136.7	24631.2	23044.5	29638.3	12220.1	8700.35	10583.6	9533.45	8143.36	9386.53	13576.1	10981.4	17952.2	12153.1	14049.7	12316.1	13583.5	25229.3	25194.5	25318	25317.3	25136	25300.2	25274.9	25283.5	25232.4	21201.9	23737.3	22916.4
K02040	phosphate transport system substrate-binding protein	16713	11059.2	16445.8	15378	14516.6	19198.2	13245.8	13403.1	13995.3	14156.9	10751	11049.3	11529	9938.82	15664.9	10724.4	14745.5	13231.2	15005.3	25339.8	24819.7	25290.3	25239.9	24880.9	25282.1	25259.3	25164	24892	31169.1	24707.3	29319.8
K06901	putative MFS transporter, AGZA family, xanthine/uracil permease	18294.2	12575.2	18142.5	19397.6	17582.5	26087.7	9265.06	8058.45	10258.7	9436.4	9824.25	9890.4	11325.9	8860.07	16243.5	10032.9	17544.4	19364.7	18486.7	25235.7	24633.5	25232	25245.7	25047	25284.8	25278.1	25207.2	24974.6	24524.7	24174.3	25025
K03293	amino acid transporter, AAT family	20805	17447	21182.2	25075.6	22531.9	33902.7	6099.06	3460.05	5245.99	4328.35	5766.16	5954.4	10229.7	10279.1	17794.2	11378.6	15061.8	12815.9	13742.4	25317.8	25050.2	25309.8	25264.6	25087.5	25286.9	25266.6	25229.2	25094.3	27934.3	24345.2	27168.3
K09963	uncharacterized protein	3019.7	3281	5935.62	8035.05	5959.45	14083.5	1944	421.85	899	439.5	620	166.25	809	1154	3682.1	1434.7	1862.21	2521	1210.12	49879.9	47281.8	50247.7	50398.8	48481.1	50501.2	50420.8	50034.2	48872.2	10236.8	10412	39477.3
K03466	DNA segregation ATPase FtsK/SpoIIIE, S-DNA-T family	12017.3	10915	12928.8	14752.2	13507.9	18726	16053.8	14346.1	16170.3	15656.3	13647.9	15293.9	20450.6	6887.74	10591.5	7553.45	17937.4	20744.7	17226	25127.4	24576.1	25250.9	25253.1	24707.3	25275.9	25242.5	25158.1	24873.1	15294	14709.7	22574
K03100	signal peptidase I [EC:3.4.21.89]	12213.7	10960.2	13727.4	14703.5	13637.6	18643.3	14706.6	13538.2	13197.2	13306.6	11291.6	12432.7	15264	8730.82	12187.9	9224.7	16532.6	19479.3	16391.2	25281.9	24901.3	25367.2	25409.1	24983.8	25331.9	25322.5	25290.2	24994.3	22008.5	15438.1	26971.7
K00948	ribose-phosphate pyrophosphokinase [EC:2.7.6.1]	16993.9	11144.3	16847.8	15823.8	14905.3	19498.3	11552.7	11858.1	11800.8	11874.7	12330.8	12704.5	12480	8406.74	15302.5	9596.15	15556.6	13680.1	15824.7	25166.3	24466.5	25202	25241.9	25005.7	25281.6	25277.3	25201.9	24960.7	20879.6	23650.9	22833.8
K02036	phosphate transport system ATP-binding protein [EC:7.3.2.1]	18550.3	14630.5	18812	18184.6	17678.6	20947.5	9762.24	9912.64	9896.54	9523.95	6503.27	7027.7	8533.18	9454.07	16074.4	10658.6	13063.4	11504.2	14112.8	25293.3	24729	25260.5	25242.6	25070	25283.9	25279.6	25213.5	25016.5	27749.2	24415.3	27171.6
K03217	YidC/Oxa1 family membrane protein insertase	17067.2	11154.2	16963.3	15848	14923.1	19518.9	12177.9	10713	11434.8	11185.7	8352.94	9507.46	13161.5	8411.74	15456.9	9609.15	15553.9	14972.3	15807.3	25203.8	24850.7	25266.3	25296.9	25015.5	25297.1	25279.3	25239.1	25043.5	21044.9	23733.3	22904.5
K16509	regulatory protein spx	12961.7	14020	15173.9	16404.5	15535.9	19415.9	1908	703.23	1352.99	724.5	484.83	214.24	769	5987.99	10619.9	6912.7	6961.52	7674.51	8149.03	37498.9	35828.3	37698.2	37782.8	36829.1	37880.7	37836.8	37618.4	37014.6	13777.1	16911.8	30036.8
K01462	peptide deformylase [EC:3.5.1.88]	12449.4	10991.7	13186.5	15021.5	13990.9	18921	15982.5	14689.2	15438	16111.8	10404.6	10961.6	11628.5	8950.82	12081	9582.7	13332.5	14998.4	13711.2	25205.4	24727.1	25293.9	25293.1	24839.3	25287.9	25269.5	25211.1	24938.6	18443.3	15034.7	24680
K04487	cysteine desulfurase [EC:2.8.1.7]	7636.22	10815.2	9663.39	14184.7	12960.2	18314.8	19515.8	15530.8	17385.5	18372.7	13635.4	15080.8	20201.3	7604.82	7896.33	7842	14909.3	20459	14115.6	25187	24858.5	25358.5	25344.3	24672.7	25295.7	25261.7	25220.2	24914.2	12797.1	6049.1	24460.3
K15580	oligopeptide transport system substrate-binding protein	30051.9	46557.8	35673	52067.5	47392.1	63929.1	4269.01	3814.86	5821.86	4271.35	2395.58	3404.65	7206.34	15719.3	20762	16460.3	9374.37	8345.36	8281.51	12618.6	12598.4	12680.6	12832.9	13772.4	12726.6	12806.5	12962.4	13350.9	10196.4	12422.1	10715.7
K01785	aldose 1-epimerase [EC:5.1.3.3]	12512.6	11902	13668.9	17219.7	15119.1	24197.1	12840.4	11484.8	13895.3	13397.4	13214.6	12867.6	13841	7065.07	10939.9	7544.95	12937.2	13272.6	12436.5	25150.9	24310.8	25215.7	25200.1	24662.1	25258.9	25228.5	25101	24761.3	18457.1	14966.3	24601.4
K02913	large subunit ribosomal protein L33	15597.3	7677.83	15178	13577.7	12434.7	18148.6	12111.7	10378.2	11163.1	10985.7	8125.28	9288.58	12862	7375.41	14888.1	8586.15	15231.1	14815.8	15796	25211.8	24869.7	25280.3	25335.3	25019.5	25309.7	25294.9	25258.7	25014.1	21041.5	23737.6	22930.2
K02057	simple sugar transport system permease protein	927.38	105.66	2050.83	128.1	111.4	88.72	29823.6	28105.1	35187.5	38816.2	24171.2	24270.8	25460.8	3816.16	2689.26	3599.9	17539.8	21374.2	16316.2	24936.8	23532.2	25103.8	25169.6	24166.5	25247.4	25201.6	24982.8	24388.8	5597.03	5452.72	19958.3
K01206	alpha-L-fucosidase [EC:3.2.1.51]	99.75	40	2795.95	18	23	2	2065.16	3230.34	2661.75	3286.5	786	819.3	826.68	43	1128.6	226	491.66	511.44	1614.98	49830	46841	50159	50297	48248	50470	50380	49927	48688	9846	10205	39349
K00383	glutathione reductase (NADPH) [EC:1.8.1.7]	20552.4	17396.5	21064.3	25022.7	22278.8	33979.6	4346.09	2975.76	3861.66	3525.55	3663.19	3484.82	3532.16	10144.1	17790	11233.5	9206.95	5878.12	9285.38	25173.6	24523.9	25202.1	25249.2	25090.7	25283.8	25277.2	25211.2	25013.6	21080.6	23886.2	22815.9
K00942	guanylate kinase [EC:2.7.4.8]	16967.6	11134.7	16560.2	15817.8	14888.8	19495.6	10050.7	10219.2	10221.5	10283.2	6487.61	7086.95	8515.85	8401.74	15108	9578.15	12320.1	10556.9	12982.4	25158.3	24447.5	25186	25202.9	24936	25267.6	25257.3	25168.9	24927.7	20852.9	23645.9	22788.8
K01714	4-hydroxy-tetrahydrodipicolinate synthase [EC:4.3.3.7]	8527.8	3546.32	8480.32	9174.3	7733.45	14925.1	28329.6	26147.6	31340.9	30883.8	27573.6	28716.3	33701.4	4616.08	8610.41	5121.95	23910	25648.5	21357.5	12837.9	12866.9	12758.6	12689.8	12552.8	12668.2	12659.8	12646.3	12514.6	23227.7	13097	19356.2
K01834	2,3-bisphosphoglycerate-dependent phosphoglycerate mutase [EC:5.4.2.11]	16718.9	11117	16937.2	15847.5	14859.4	19543.2	9352.85	6344.2	8620.21	8720.1	7651.74	8546.22	12850.4	6531.66	14527.8	7909.2	13115.4	11052.8	12555.2	25136.4	24686.6	25234.4	25296.1	25010.9	25294.9	25275.5	25235.7	25036.1	17495.9	23230.9	20704.4
K19302	undecaprenyl-diphosphatase [EC:3.6.1.27]	8560.43	5599.99	9702.05	7942.38	7528.78	9769.44	14875.9	14289.1	15957.9	15564.6	13773.6	15061.6	19208.8	3280.33	7786.3	4026.7	18082.9	21291.4	17923.1	25105.9	24215.8	25205.7	25271.5	24656.8	25287.5	25259.1	25141.5	24736.5	15047.8	14607.6	22549.2
K03497	ParB family transcriptional regulator, chromosome partitioning protein	12228.5	10965.5	12662.2	15007.5	13880.4	18910.3	25640.1	21840	26676.3	26939.5	26156.9	25702.9	25861.3	7079.07	10828.6	7834.95	21887.7	22883.4	20438.7	12686.4	12889.1	12721.9	12709.1	12761.6	12669.9	12669.5	12721.1	12763.1	12739	12153.7	12739.3
K02372	3-hydroxyacyl-[acyl-carrier-protein] dehydratase [EC:4.2.1.59]	16974.2	11144.2	16714.1	15797.8	14821.8	19466.6	7786.71	7446.89	8130.38	8171.4	4865.11	4792.94	4098.51	8405.74	15293	9596.65	11918.5	9630.74	13205	25163.3	24465.5	25198	25241.9	25004	25283.1	25277.3	25201.9	24956.7	20695.6	23643.9	22747.8
K03654	ATP-dependent DNA helicase RecQ [EC:3.6.4.12]	11954	10916.2	12952.1	14768	13618.1	18736.9	12244.2	11711.1	11680.6	11316	6754.81	7513.93	9126.45	6890.74	10761.9	7572.15	11337.9	13087.3	11851.3	25193.8	24732.7	25296.3	25292.9	24780.5	25288.1	25261.3	25190	24906.5	18432.5	15110.3	24647.5
K01759	lactoylglutathione lyase [EC:4.4.1.5]	2442.78	3966.16	4679.64	3300.33	3574.58	2374.74	7958.59	8496.08	9663.52	9294.55	7925.67	7529	5552.77	3171.41	3043.04	3254.25	8349.42	9599.3	8740.03	37446.5	35317.8	37674.8	37753.7	36378.2	37870.3	37818.3	37509.8	36644.1	10984.8	8144.81	31806.7
K10112	multiple sugar transport system ATP-binding protein	9641.24	6988.83	10698.2	11406.6	9932.28	16259.8	16381.2	14907.1	17522.1	15224.9	9273.67	10973.4	17091	3694.33	8499.17	4391.2	12656.2	13200.9	11377.9	25099.9	24199.8	25189.7	25235.5	24625.1	25273.5	25241.1	25114.5	24723.5	15158.8	14622.6	22530.7
K12574	ribonuclease J [EC:3.1.-.-]	17043	11152.8	16838.2	15835	14825.6	19506.6	7516.39	6127.42	5668.24	5644.2	2569.66	3462.57	5920.84	8410.74	15447.8	9609.15	12737.9	13852.6	14579.1	25138.8	24730.7	25235.3	25296.9	25014.2	25297.6	25277.3	25237.1	25040.5	17417.2	23385.3	20648.4
K02440	glycerol uptake facilitator protein	15347.7	15127.3	16369.8	25190	20910.1	38242.1	5027.42	3573.78	5447.31	4671.3	2646.03	3204.21	6623.67	8138.74	13121.5	8691.95	7807.42	7315.36	7197.12	25092.9	24199.8	25184.7	25207.1	24812.1	25260.4	25246.5	25136.9	24830.3	15326.1	14690.3	22453
K01465	dihydroorotase [EC:3.5.2.3]	7533.23	2147.5	7406.98	5676.3	5174.95	8403.11	16240.8	15799	16635.3	17401	12393.6	13645.2	15790.8	6011.16	8771.18	6399.7	12902.6	12725.9	12172.9	25219.9	24443.8	25259.7	25231.8	24523.8	25270.7	25236.8	25097.2	24648.2	21773.3	15272	26831.6
K03789	[ribosomal protein S18]-alanine N-acetyltransferase [EC:2.3.1.266]	14786.8	7201.33	14304.9	12284.7	11035.7	16903.6	9510.74	8948.13	9222.88	9002.7	6419.86	6929.12	8485.1	6933.41	13801.1	7861.65	12321.2	10515.2	12853.1	25153.8	24461.7	25198.3	25239.3	24802.5	25280.7	25253.9	25144.7	24824.1	20832.5	23687.6	22790.2
K00963	UTP--glucose-1-phosphate uridylyltransferase [EC:2.7.7.9]	8800.08	5611.16	9206.45	7960.88	7530.53	9786.69	13742.6	11901.4	14451	14780.9	12427.7	12961.5	15982.3	5161.41	8380.31	5716.95	15773.5	18305	15835	25089.4	24199.1	25182.9	25193.5	24518.3	25258.5	25221.1	25077.8	24672.7	14913	14638	22451.8
K00525	ribonucleoside-diphosphate reductase alpha chain [EC:1.17.4.1]	10241.8	9087.99	11343.4	10246.5	10078.4	11173	13849	13768.8	14362.7	15197.5	10674.5	11077.5	11669.4	6206.74	9320.14	6775.45	12355.8	13223.5	12591.7	25093.4	24207.1	25190.9	25233.1	24653.3	25273.9	25245.5	25124.1	24764.1	14810.7	14638.7	22411
K00790	UDP-N-acetylglucosamine 1-carboxyvinyltransferase [EC:2.5.1.7]	12174	10966.2	13128.4	15010.5	13893.9	18909.7	11546.7	10357.1	10521.2	10507.5	6498.94	7276.36	8727.52	7061.74	11110.4	7865.95	11287.4	12563.2	12221.3	25143.4	24608.1	25263.9	25293.1	24838.9	25288.9	25269.5	25211.1	24936.1	14968.4	14696.7	22486.9
K06950	uncharacterized protein	16775.6	11132	16937.9	15847	14924.6	19516.9	5781.83	4869.88	6249.03	5974.95	4149.16	3787.27	3739.76	6524.66	14524.3	7908.4	11934.6	11005.1	13675.8	25171.8	24486.7	25204.3	25280.9	25073.5	25296.1	25294.3	25233	24986	20722	23696.3	22747.5
K07706	two-component system, LytTR family, sensor histidine kinase AgrC [EC:2.7.13.3]	6430	9493.33	8827.67	17065.3	13146.3	28382.3	1999.14	440.56	1203.33	425.5	430.83	79.83	1276	2829.33	5137.33	2853	1389.67	1018	551.67	37397	35487	37668	37702.7	36273	37840.3	37761.3	37453.3	36655.3	8023	7775.67	29596.3
K02795	mannose PTS system EIIC component	8967.6	5993.83	10099.3	8973.63	8431.03	10818	481.28	639.17	932.33	708.6	474.53	176.85	387	3550.33	8166.98	4485.7	4309.86	2671.5	4949.24	37456.4	35448.1	37644.9	37762.5	36729.6	37875.5	37848.1	37585.6	36833.2	13584.4	16823	29992.4
K03406	methyl-accepting chemotaxis protein	1387.3	154.64	1136.52	247.5	1078	198.3	38139.8	36440.8	47860.4	51544.9	38673.6	37923.5	29473.9	5420.91	3355.29	4911.75	34471	44764.5	38100.6	642	1277	344	78	143.3	41	43	66.98	94.5	34764.5	3584.52	21953.4
K01442	choloylglycine hydrolase [EC:3.5.1.24]	16676.9	20632.8	19030.9	26101.4	23199.5	34315.5	3071.34	1801.11	2938.97	2063.15	2183.2	2731.1	5703.1	7842.32	12624.4	8534.7	6425	4679.13	5962.66	25027.4	24065.6	25153.4	25205.5	24902.6	25262.5	25252.1	25157.3	24926.7	11706.2	14276.3	20264.9
K02796	mannose PTS system EIID component	8950.6	5989.33	10092.3	8973.63	8431.03	10818	481.28	639.17	915.33	698.6	467.83	154.35	387	3550.33	8165.48	4485.2	3387.93	1640	3826.24	37456.4	35448.1	37644.9	37762.5	36729.6	37874.5	37848.1	37585.6	36833.2	13584.4	16823	29992.4
K03316	monovalent cation:H+ antiporter, CPA1 family	19888.2	16051.3	19481.3	21612.6	19961.9	27431.7	11733.9	9682.73	13855.6	15178.6	10208.7	11824.4	17792.4	11786.5	17669	12735.9	15013	11927.9	13393.6	12774.8	12858.2	12683.8	12661.6	13028.5	12663.4	12681.6	12729	12853.8	22275.6	21433.2	15280.6
K11741	quaternary ammonium compound-resistance protein SugE	1286.5	1428.83	2992.75	3506.8	2566.7	6522.53	6165.01	5710.57	7377.72	7287.2	6284.45	6661.32	7731.18	441	1340.27	514.7	5766.35	7642.83	4976.42	37425.4	35246.6	37634.4	37638.8	36072.9	37825.2	37743.8	37378.1	36467.4	11201.5	8084.6	31778.7
K02358	elongation factor Tu	8721.53	5600.66	9324.58	7938.88	7526.78	9767.44	14494.7	14559	14487.9	15019.2	10401.8	10819.6	11328.8	5162.41	8553.31	5723.95	11173.2	11018.2	11238	25092.9	24204.8	25197.7	25232.5	24587.8	25271	25242.1	25110.5	24706	14762.1	14589.6	22426
K14205	phosphatidylglycerol lysyltransferase [EC:2.3.2.3]	3488.37	5343.33	5475.24	6759.58	6019.83	8875.66	4761.96	2783.88	4048.55	4124.4	4124.53	3554.86	3259.93	3625.41	3721.7	3660.25	3286.03	3364.29	3148.69	37461	35617	37710	37733.7	36287.3	37852.8	37781.3	37484.3	36675.8	11006.6	8044.67	31738.5
K06131	cardiolipin synthase A/B [EC:2.7.8.-]	9091.83	5669.66	9552.38	8148.88	7876.78	9870.44	12077.6	9072.57	11134.1	11326.9	9166.53	8648.75	7539.63	5336.41	8891.05	5990.95	13898.1	16655.6	15165.1	25184.9	24694.8	25290.7	25288.5	24658.8	25288	25250.1	25161.7	24820	18002.1	14946.6	24541.1
K09458	3-oxoacyl-[acyl-carrier-protein] synthase II [EC:2.3.1.179]	8722.41	5593.66	9018.02	7956.63	7759.28	9782.44	12313	13017.3	12142.3	12298.6	8669.81	8556.61	6669.77	5156.41	8360.93	5705.95	10369.8	10194.6	11296.9	25267.9	24541.8	25272.7	25193.5	24518.8	25256.5	25221.1	25077.5	24679	24907.7	15591.6	28854
K07707	two-component system, LytTR family, response regulator AgrA	5611	8142.33	7784.17	13822.3	10968.3	22028.3	2156.14	758.56	1860.33	1304.5	449.83	19.83	1003	2599.33	4500.33	2773	1078.67	792	459.67	37395	35485	37667	37700.7	36296	37839.3	37767.3	37463.3	36674.3	7869	7756.67	29577.3
K02954	small subunit ribosomal protein S14	9508.5	6074.33	9919.48	9213.63	8869.28	10995.1	11746.7	10073.5	10362.1	10286.2	8136.61	9279.8	12785	5599.41	9445.47	6430.95	12286.1	13612.8	12501.9	25142.9	24593.8	25263.7	25289.5	24734.4	25285	25262.1	25191.5	24862	14916.7	14631.6	22513.8
K00016	L-lactate dehydrogenase [EC:1.1.1.27]	14153.4	11743.8	15061	23488.7	19124.2	37312.2	4390.95	1684.93	3425.41	2472.25	2150.66	2667.31	6681.67	5574.33	12499.4	6595.9	7970.22	7428.88	7512.16	25103.8	24533.7	25235.3	25303.3	24955.2	25288.2	25278.9	25234.7	24953.6	11980	14496.6	20386.2
K01652	acetolactate synthase I/II/III large subunit [EC:2.2.1.6]	8779.78	5607.49	9133.13	7927.13	7662.03	9756.52	28104.3	25471.1	28528.2	28442.8	19424	20377.7	24458.3	5155.41	8573.27	5672.95	18891.1	20561.5	17789.9	12802.4	13102.6	12791.4	12742.5	12587.6	12683.5	12663.1	12690.6	12636.2	19479.8	12712.3	17107.5
K02033	peptide/nickel transport system permease protein	2757.49	3994.17	4235.87	3335.83	3899.33	2423.66	31576.7	27935.2	32055.5	31328.9	21381.1	26352	41123.2	5043.82	3910.63	4861	20556.7	25699.9	16942.7	12806	12967	12819	12734.7	12308.3	12676.8	12643.3	12636.5	12488.3	17542.2	4021.67	19198
K02032	peptide/nickel transport system ATP-binding protein	3032.85	4020.84	4164.37	3332.58	3899.33	2423.66	29134.6	26880.8	31203.6	30645.9	21481.4	26515.6	41393.3	6931.9	4735.38	6576.25	20619.8	25115.1	16868.2	12773	12596	12755	12679.7	12298.3	12662.8	12641.3	12599.4	12403.8	17541.7	3993.67	19190.3
K00134	glyceraldehyde 3-phosphate dehydrogenase [EC:1.2.1.12]	9042.54	5634	9369.11	7974.13	7641.53	9798.36	11897.5	11403.4	10574.7	10708.3	7047.97	7860.31	8656.68	6975.49	9655.55	7356.7	11177	12581.5	12008.4	25189.4	24707.1	25293.9	25287.5	24597.9	25285.5	25243.1	25147.8	24792.2	18210.9	15005	24606.6
K00135	succinate-semialdehyde dehydrogenase / glutarate-semialdehyde dehydrogenase [EC:1.2.1.16 1.2.1.79 1.2.1.20]	9318.7	5654.66	8996.98	8002.58	7680.08	9855.9	23084.3	20090.9	24154	24815.2	23085	23991.8	30018.4	8947.57	10389.3	9137.25	19105.3	19660	15893.1	12734.5	12957.2	12747.2	12702.7	12516.8	12662.8	12642.3	12656.5	12611.6	16174	12356	14954.1
K03588	cell division protein FtsW	8765.36	5609.33	9359.48	7938.63	7526.28	9768.11	10562.9	10338.2	10662.1	10714.2	8071.11	9275.37	12599.9	5163.41	8553.09	5724.95	12924.4	14467.1	13324.6	25095.9	24205.8	25197.7	25232.5	24587.4	25272.5	25241.1	25110.7	24703	14888.7	14596.6	22474.8
K01915	glutamine synthetase [EC:6.3.1.2]	8792.01	5600.83	8882.75	8029.88	8106.03	9855.36	21784.5	22447.7	23460.1	22289.5	15077	18652.2	27153.8	5157.41	8257.97	5673.95	16071.1	17059	14462.5	13018.4	13215.1	12837.9	12648.5	12508.9	12651	12641.1	12620.8	12533.7	33547.7	14143	25867.8
K00941	hydroxymethylpyrimidine/phosphomethylpyrimidine kinase [EC:2.7.1.49 2.7.4.7]	10117.1	9062.66	10822	10199.7	10038.4	11134.2	10944.2	10305.1	11291.9	11558.1	7203.41	7656.5	9009.28	6110.74	8902.8	6621.45	9318.07	9269.54	9545.78	25076.4	24164.6	25176.4	25155.1	24512.9	25243.4	25205.5	25057.8	24700.6	14712.8	14532.9	22379.5
K01999	branched-chain amino acid transport system substrate-binding protein	1405.64	1439.3	2279.14	3595.25	3081.25	6602.55	43068.1	43149.2	50478.2	54192.7	42776.8	41818.9	42132.4	430	1198.25	412.5	25764.9	29224	21902.6	392.5	751.25	201.25	42	111.8	25.5	30	39.42	60.75	21496.9	2119.38	13421.1
K01534	Zn2+/Cd2+-exporting ATPase [EC:7.2.2.12 7.2.2.21]	8515.98	5586.65	9278.68	7975.88	7586.53	9802.35	8159.5	7150.89	8679.39	8482.95	12489.6	11728.7	9266.34	3275.33	7598.4	4018.2	14098.7	17172	15220.6	25091.4	24216.1	25195.9	25232.5	24587.9	25270.5	25239.1	25108.8	24701.2	14636.1	14630	22361.6
K03311	branched-chain amino acid:cation transporter, LIVCS family	14218.9	15770	15834.4	20597	18640.2	26749.2	3750.45	1597.99	2665.57	1897.35	476.43	611.02	1636.67	6464.99	11453	7320.5	7558.78	8013.09	8479.28	25130.5	24557.2	25247.2	25256	24807.5	25276.5	25244	25178.2	24940.7	14854	14593.4	22380.7
K00382	dihydrolipoamide dehydrogenase [EC:1.8.1.4]	8941.99	5619.66	9242.79	8000.13	7662.28	9822.94	22947.8	22011.7	24098.7	24102.4	18098.5	21209.6	29792	5166.41	8601.4	5704.95	20310.6	22776.8	18286.2	12750.9	13022.4	12766.1	12742.5	12589.8	12681.5	12664.1	12690.9	12644.5	16493.6	12538.4	15081.5
K02027	multiple sugar transport system substrate-binding protein	5087.47	248.33	6263.29	890.05	1086.95	634.78	16204.2	17576.5	17947.1	16456.4	10918.3	12358.7	16222.5	1393	5612.97	1930.7	14118.2	18781.9	16630.5	25005.9	23722.8	25115.7	25288.8	24542.4	25296.7	25269.8	25107.2	24565.2	11246.5	14208	20247.3
K05846	osmoprotectant transport system permease protein	14653.9	15844.3	16465.3	20823.8	19033.9	26844.3	13212.7	8958.63	12784.2	11486.2	12640.2	15135.1	25751.5	6638.99	12024.4	7561.7	16417.4	18323.4	14137	12809.9	13435.4	12842.1	12845.8	13011.4	12711.7	12715.8	12841.5	12973.6	16692.4	12616.8	15154.8
K02034	peptide/nickel transport system permease protein	2751.49	3993.17	4090.37	3335.83	3899.33	2422.66	29510.2	27124.7	30997.5	30439.9	19849.1	24253	36550.8	5041.82	3765.63	4859	19624.4	24599.6	16788.6	12770	12595	12754	12679.7	12298.3	12663.8	12641.3	12599.5	12404.3	17398.2	3986.67	19121
K01426	amidase [EC:3.5.1.4]	1690.95	3508.66	3667.88	2364.58	3047.83	1456.66	25524.5	23202.7	30731.2	28678.5	24938	29878.3	49526.5	1063.33	1159.86	1103	19200.8	23053	13982.3	12800	12325	12708	12584.7	12144.3	12632.3	12604.3	12503.4	12241.3	21180.3	4305.67	21411
K00057	glycerol-3-phosphate dehydrogenase (NAD(P)+) [EC:1.1.1.94]	8704.36	5594.33	9114.48	7932.63	7511.28	9766.11	10499.7	10264.8	10548.1	10692.2	8029.78	9211.37	12571.9	5158.41	8360.97	5705.95	10270.8	10298.9	9864.72	25087.9	24186.8	25183.7	25193.5	24518.4	25256	25221.1	25077.5	24673	14876.7	14591.6	22445.8
K01190	beta-galactosidase [EC:3.2.1.23]	16131	10695.2	15850.9	14816.5	13861.1	18496.1	2795.97	4596.92	4033.16	4160.6	559.53	1052.03	1637.17	6253.66	13448.5	7461.9	8113.61	5089.48	10169.6	25050.8	23923.2	25076.8	25107.9	24781.2	25238.1	25220.3	25072.7	24767.5	17145.4	23209.5	20468.9
K01803	triosephosphate isomerase (TIM) [EC:5.3.1.1]	9212.56	5649.67	9274.99	7938.43	7526.48	9767.31	10168.1	10120.5	9948.63	9945.7	6507.64	7080.62	8214.85	8860.57	10463.9	9061.65	9117.4	8997.05	9372.32	25095.3	24225.5	25197	25233.3	24590	25270.2	25241.9	25111.5	24706.4	14766.4	14660.2	22418.4
K19005	lipoteichoic acid synthase [EC:2.7.8.20]	16702.9	11110.7	16417	15803.5	14791.3	19483.3	1928	664.89	1323.66	808.5	387.83	130.66	792	6511.66	14127.5	7861.9	9467.43	7441.51	10794.1	25093.3	24327.5	25152	25202.9	24934.7	25267.6	25254.3	25166.9	24922.2	17196	23296.9	20521.6
K03800	lipoate---protein ligase [EC:6.3.1.20]	12750.5	14302	14634.9	16751.3	15625.4	19912.4	4723	2558.54	3246.82	2357.85	2003.78	2545.92	5290.59	5850.99	10267.8	6580.7	8497.85	9642.14	9161.7	25065.9	24460.8	25230.7	25291.8	24777.1	25288.2	25254.8	25186.2	24920.1	11428.1	14307	20260.3
K16787	energy-coupling factor transport system ATP-binding protein [EC:3.6.3.-]	24578.9	16270	24071	22780.6	21376.9	28290.9	7232.98	4521.54	4547.98	3878.1	2248.16	3375.96	7182.69	9520.99	21271.3	11389.4	14942.1	13205.8	17564.2	12806.8	13677.7	12795.3	12892.6	13493.2	12742.4	12761.6	12949.4	13246.3	21036.6	29859	11283.7
K00847	fructokinase [EC:2.7.1.4]	9096.71	5647.5	9551.5	8060.18	7683.48	9921.31	8503.09	7491.05	8937.8	8960.8	6169.2	6758.61	7768.43	7086.49	9831.44	7539.9	10247.2	10491.1	10409.2	25103.3	24244.5	25211	25272.3	24658	25285.7	25258.9	25142.5	24736.9	14750.9	14673.2	22442.4
K01929	UDP-N-acetylmuramoyl-tripeptide--D-alanyl-D-alanine ligase [EC:6.3.2.10]	8693.36	5593.33	9044.48	7932.63	7511.28	9765.11	10199.7	10674.6	9982.13	10041.2	6535.11	7118.37	8652.85	5157.41	8356.97	5705.95	9071.47	9012.88	9366.86	25084.9	24185.8	25182.7	25193.5	24518.4	25256	25221.1	25077.5	24673	14731.7	14584.6	22381.8
K03111	single-strand DNA-binding protein	14170.1	6209.83	13101.9	9772.13	9566.03	11373	17349.5	15607.1	15741.8	15708.2	14514.3	15654.4	17496.3	6816.07	13429	7866.95	18439.2	18562.9	18602.6	12828.4	13601.1	12827.9	12801.5	12847.6	12701.5	12686.1	12778.8	12870.7	21847.7	21458	15217.7
K16785	energy-coupling factor transport system permease protein	24569.9	16262	23831.5	22774.6	21361.9	28288.9	6976.48	3877.9	4366.48	3870.1	2125.66	3155.46	6338.35	9515.99	21080.3	11371.4	14887.3	13118.5	17313.6	12798.8	13658.7	12781.3	12853.6	13424.2	12728.4	12741.6	12916.4	13216.3	21028.6	29854	11254.7
K06173	tRNA pseudouridine38-40 synthase [EC:5.4.99.12]	8741.86	5604.33	9276.7	7962.13	7545.53	9787.36	10008.9	10147.4	9740.38	9863.95	6456.61	7069.52	8211.85	5165.41	8555.35	5734.45	9158.6	8963.13	9287.81	25094.4	24217.1	25196.9	25232.5	24587.9	25270.5	25241.1	25110.7	24703.7	14762.4	14637	22417.6
K03703	excinuclease ABC subunit C	8702.36	5599.33	9269.48	7937.88	7526.28	9767.11	9939.74	10068.4	9704.88	9835.45	6479.11	7061.62	8415.85	5162.41	8544.97	5723.95	9066.22	9002.38	9420.16	25092.9	24204.8	25196.7	25232.5	24587.4	25270	25241.1	25110.5	24703	14731.7	14589.6	22408.8
K02433	aspartyl-tRNA(Asn)/glutamyl-tRNA(Gln) amidotransferase subunit A [EC:6.3.5.6 6.3.5.7]	8995.08	5619.83	8849.05	7957.38	7705.78	9790.44	22035.9	20339.3	24051.3	23808.8	16832.8	18591	25670	7042.49	9216.68	7379.7	15902	16353.6	13990.7	12765.9	12725.9	12711.6	12648.5	12508.8	12658	12641.1	12620.6	12524.5	19615.6	12727.6	17117
K00014	shikimate dehydrogenase [EC:1.1.1.25]	10636.6	6306.5	10358.1	15740	12050.7	27605.9	15083.6	13345.1	16469	15993.6	14954.1	16959.9	24375	6936.16	10660.2	6960.2	15899.4	15988.6	12911.8	12756.4	12707.6	12714.4	12655.8	12497.3	12651.7	12638.8	12605.1	12476.4	20010.3	12756.6	17139.3
K10040	aspartate/glutamate/glutamine transport system permease protein	16786.4	11120.7	16581.8	15883.3	14864.1	19546.1	407.5	640.64	1044.66	600	355.66	119.16	666	6524.66	14203.9	7908.4	7467.74	3831.1	8013.96	25072.8	24012.2	25101.8	25186.9	24995.2	25266.1	25272.3	25163.3	24870.5	17288.9	23416.1	20550.9
K03551	holliday junction DNA helicase RuvB [EC:3.6.4.12]	8694.5	5593.33	9039.48	7932.63	7511.28	9765.11	9987.74	9940.09	9671.13	9902.2	6448.11	7017.8	8211.85	5157.41	8356.97	5705.95	9036.14	8961.98	9272.52	25084.9	24185.8	25182.7	25193.5	24518.4	25256	25221.1	25077.5	24673	14727.7	14584.6	22379.8
K05837	rod shape determining protein RodA	10172.4	9081.16	11189.5	10213	10029.6	11138.4	8496.74	8818.62	7974.13	8482.5	4609.11	4508.12	3656.51	6202.74	9293.42	6765.45	7935.58	7422.23	9172.96	25089.9	24203.8	25194.7	25233.1	24652.4	25270.9	25245.5	25123.8	24759.3	14576.4	14583.3	22346.2
K02025	multiple sugar transport system permease protein	5136.96	270	6898.44	913.3	1112.2	654.7	14491.3	15266.1	15065	14329.7	7340.17	9143.5	13435.8	1411	6183.68	1995.2	11780	15473.1	14128.1	25028.4	23762.1	25133.9	25405.8	24749.6	25340.7	25329.8	25206.3	24656.9	11272.8	14267.4	20255.1
K03671	thioredoxin 1	13262.2	12359.7	13659.3	18499.5	16553.6	25433.4	14883.9	16573.8	16104.3	16190.1	8959.95	10612.8	14418.1	7465.74	11538.6	8175.95	11777.4	12214.4	11225.3	12777.9	12746.9	12715.6	12657.1	12789.4	12652.4	12673.5	12691.9	12691.3	19672.1	12777.3	17057.3
K00805	heptaprenyl diphosphate synthase [EC:2.5.1.30]	10839.8	8410.33	11987.5	14922.9	12385	22794	3906.64	2893.46	3309.91	2477.75	2086	2722.74	5551.84	4119.33	9577.79	4804.2	8937.61	10140.7	9866.59	25044.4	24123.1	25179.9	25277.5	24733.6	25286.5	25264.1	25153.8	24759.2	11592.8	14348	20291.4
K03701	excinuclease ABC subunit A	12398	10979.5	12456.7	15049	14026.6	18975.8	16345.7	16170.5	17745	18189.5	12434.5	13326.7	16357	8922.49	11651.6	9518.7	13109.7	13490.3	12331.9	12713.9	12624.9	12683.6	12654.1	12750.8	12651.4	12667.5	12683.9	12673.8	16097.3	12419.3	14866.4
K02026	multiple sugar transport system permease protein	5127.24	264	6664.44	913.3	1110.2	654.7	14351.3	14953.1	14947	14282.7	7257.17	9049.36	13023.8	1406	5994.68	1977.2	11397.9	13684.9	13496.8	25021.4	23753.1	25127.9	25366.8	24680.6	25327.7	25309.8	25173.3	24625.9	11271.8	14263.4	20252.1
K02769	fructose PTS system EIIB component [EC:2.7.1.202]	2772	4918.33	5321.17	5848.33	5113.33	7977.33	326	288.14	435.33	97	408.7	21.67	273	1506.33	2524.67	1630	394.44	309.5	173	37374	35144	37628	37716.7	36272	37851.3	37787.3	37456.3	36580.3	7537	7679.67	29567.3
K00560	thymidylate synthase [EC:2.1.1.45]	8437.86	5570.16	9030.21	7932.38	7511.28	9765.11	7720.82	6806.51	7941.88	7349.7	6354.61	6729.97	8095.35	3268.33	7390.89	3989.2	9372.14	9454.45	9504.37	25084.9	24185.8	25182.7	25193.5	24518.4	25256	25220.1	25077.5	24671.5	14714.5	14584.6	22376.8
K00287	dihydrofolate reductase [EC:1.5.1.3]	8429.86	5568.16	9028.31	7932.38	7511.28	9765.11	7590.32	6559.34	8016.88	8360.7	6365.61	6735.37	8137.35	3268.33	7388.89	3989.2	8931.64	8837.05	8982.16	25084.9	24185.8	25182.7	25193.5	24518.4	25255	25220.1	25077.5	24672.5	14713.5	14584.6	22376.8
K00574	cyclopropane-fatty-acyl-phospholipid synthase [EC:2.1.1.79]	11281.4	10469.8	11756.4	13671.5	12538.4	17637.8	13172	12455.8	15755.7	15165.5	18123.5	19724.5	25536.3	6604.74	9551.64	7056.95	14970.3	13486.3	11530.2	12663.4	12207.6	12605.4	12558.1	12532.6	12622.9	12624.5	12567.7	12482.6	16281.1	12338.9	14914.5
K03469	ribonuclease HI [EC:3.1.26.4]	17892.6	12492.2	17112.2	18988.8	16905.8	25743.6	10028.7	10134.7	10345.1	10440.7	6345.28	7083.45	8892.18	8707.74	15474.5	9681.65	14369.7	13363.9	15245.5	12694.3	12734.5	12653	12659.9	12902	12663.1	12673.3	12697.9	12758.7	18549.6	21122.9	12966.8
K01752	L-serine dehydratase [EC:4.3.1.17]	3730.16	3697.5	4929.46	8944.25	7035.5	14984.3	9896.58	7215.66	9237.6	9394.3	6778.47	7336.71	9177.28	3252.08	4407.16	3349.75	8232.96	11508.5	8016.31	25179	24550	25318	25286	24405.3	25275	25234	25114.2	24641.5	15779.9	6246	26396.3
K03570	rod shape-determining protein MreC	8695.36	5600.33	9187.78	7937.63	7526.28	9766.11	8448.74	8602.62	7858.8	8446	4606.11	4492.79	3692.51	5161.41	8538.47	5723.95	7735.41	7119.35	8507.55	25089.9	24203.8	25194.7	25232.5	24587.4	25270	25241.1	25110.5	24701	14565.4	14580.6	22339.8
K01989	putative ABC transport system substrate-binding protein	11230.9	10815	12443.1	14485	13098.4	18542.7	2989.12	2528.31	3436.66	4034	3677.16	3087.4	3042	4809.66	9243.93	5545.2	6514.83	7136.88	7201.49	24998.4	23730.1	25098.9	25181.1	24692.9	25255.9	25247.5	25099	24693.6	11310.1	14290.7	20178.8
K01760	cysteine-S-conjugate beta-lyase [EC:4.4.1.13]	7174.31	2108.66	6991.77	5620.8	4947.2	8357.19	7569.75	6026.87	7215.31	7948.95	9825.82	8892.35	7351.76	4112.08	7588.22	4654.45	10054.4	9560.05	10260.9	25080.4	24172.6	25179.4	25192.8	24453.6	25254.7	25213.8	25062.1	24611.9	14534.4	14527.6	22310.7
K03284	magnesium transporter	2626.75	1959.5	3400.28	4807.75	3938.75	7770.91	11819.4	11510.7	11634.7	11477.9	11038.4	11920.6	14412	4657.16	4235.29	4638.5	9719.63	11245.2	8131.5	25030.5	23945.2	25182.2	25189	24277.2	25246	25205	25034.3	24508.8	8955.11	5559.38	22092.9
K01738	cysteine synthase [EC:2.5.1.47]	2651.93	1965.34	3582.31	4849.5	4186.25	7809.25	11031.3	10507.4	10890.7	12133.8	6104.7	8028.32	11092.4	4662.16	4422.12	4657	8424.39	11179.3	8418.35	25162.5	24202.2	25257.2	25228	24344.5	25263	25225	25067.3	24538.8	15812.8	6238.38	26463.8
K07107	acyl-CoA thioester hydrolase [EC:3.1.2.-]	542.29	65.82	1500.47	97.25	521.25	81.9	27193.6	23102.7	27482.2	28352.8	24809.2	25216.8	27975.6	1910.08	1787.68	1795.25	18448.7	21877.3	16161.2	12879.5	13443.2	12901.2	12749	12113.1	12672	12610	12603.4	12446.2	20281.8	4403.38	21058.5
K00077	2-dehydropantoate 2-reductase [EC:1.1.1.169]	10807.6	8392.82	11190.9	14904.6	12489.1	22776.6	18697.6	14101.2	18600	18635.9	13917.2	12751.7	12043.8	4179.33	9224.68	4812	14198.8	14994.3	14448	12726.5	12959.2	12746.2	12708.7	12593.5	12669.8	12647.3	12666.6	12638.1	15833.9	12370	14719.6
K00661	maltose O-acetyltransferase [EC:2.3.1.79]	19766.3	25610.2	22291.2	32355	28959.1	42651.1	3212.31	2087.61	3832.48	2595.05	2072.6	2878.88	5936.17	9557.65	14878.9	10408.2	8629.33	8006.39	8114.04	12662.9	12532.9	12668.6	12704.1	13129.1	12673.9	12706.5	12772.9	12919.8	12906.1	12148.3	12695
K03169	DNA topoisomerase III [EC:5.6.2.1]	8082.47	5517.16	9168.08	7550.13	7068.53	9405.36	6282.63	5542.73	6511.8	6640	4186.86	4252.68	3582.76	3026.33	7233.68	3572.7	8178.38	8709.71	9383.02	25147.4	24339.1	25239.9	25270.5	24592.9	25284	25251.1	25121.8	24698.2	18001.8	14966	24515.6
K00864	glycerol kinase [EC:2.7.1.30]	16725	11087.7	15922.1	15681.3	14769	19455.3	9454.24	8781.6	10182	9804.45	7646.03	8990.2	12928.6	8227.74	14792	9293.35	13391.1	11712.6	13315.8	12776.7	12910.5	12684	12657.7	12867.6	12660.8	12667.1	12695.1	12747.6	22047.4	21605.3	15218.9
K01183	chitinase [EC:3.2.1.14]	1534.42	3494.33	3580.67	2296.33	2548.33	1387.33	621.06	785.96	757.33	218	458.15	274.62	100.75	1062.33	1181.93	1171	776.2	1214.03	1909.77	37356	35103	37599	37635.7	36095	37823.8	37744.3	37384.3	36505.3	7369	7641.67	29494.3
K00655	1-acyl-sn-glycerol-3-phosphate acyltransferase [EC:2.3.1.51]	9018.65	5623.33	8744.25	7955.88	7703.28	9789.44	16975.3	17130.5	17569.8	18695.5	13567	15670.9	19831.1	7041.49	9196.22	7380.2	15747.6	17379.3	14763	12762.9	12724.9	12713.6	12648.5	12508.8	12652.5	12644.1	12622.5	12530.5	19485.3	12729.6	17058.1
K05832	putative ABC transport system permease protein	11228.9	10815	12428.1	14485	13097.4	18542.7	1264.98	1455.31	2221.66	1814.5	3187.99	2752.4	2660	4809.66	9232.93	5545.2	5817.33	5369.88	6349.27	24998.4	23730.1	25098.9	25181.1	24692.9	25255.9	25247.5	25099.1	24693.6	11305.1	14290.7	20173.8
K05833	putative ABC transport system ATP-binding protein	11228.9	10815	12428.1	14485	13097.4	18542.7	1264.98	1455.31	2249.66	1776.5	3187.99	2752.4	2664	4809.66	9232.93	5545.2	5812.33	5369.88	6352.27	24998.4	23730.1	25098.9	25181.1	24692.9	25255.9	25247.5	25099.1	24693.6	11305.1	14290.7	20173.8
K01996	branched-chain amino acid transport system ATP-binding protein	1399.47	1437.31	2299.3	3570.25	2889.25	6581.56	38220.7	37026.9	44757	48762.1	36221.3	37159.2	43210.9	432	1189.74	412.5	23044	26878.8	18620.7	274.5	515.25	143.25	42	110.81	25.5	28	39.42	58.75	14882.9	1461.38	9181.15
K17318	putative aldouronate transport system substrate-binding protein	209	79.5	3423	89	129	82	365.66	504.34	456	920	491	363.5	4.02	76	2002.7	314.5	2663.98	3106.15	5854.41	37415	35205	37671	37947	36582	37935	37900	37635	36687	7392	7680	29583
K07718	two-component system, sensor histidine kinase YesM [EC:2.7.13.3]	169	62	2753.8	84	110	80	502.42	557.62	412	1044.25	456.5	383.95	59	61	1440.2	260	2859.75	4440.05	6043.65	37393	35168	37645	37830	36375	37892	37840	37536.1	36597	7382	7667	29548
K01998	branched-chain amino acid transport system permease protein	1390.97	1436.31	2241.1	3583.25	2985.25	6591.56	38734.2	37259.6	45585	49515.9	35244.3	35525.2	39562.4	431	1185.74	412.5	22106	25832.6	18289	333.5	633.25	172.25	42	110.81	25.5	27	39.42	58.75	18162.9	1790.38	11286.1
K01955	carbamoyl-phosphate synthase large subunit [EC:6.3.5.5]	16251.8	8668.83	15070.2	16109.4	13980.5	23727.3	10501.7	10894.6	10602.9	10264.2	6397.86	7194.87	9041.6	7538.41	14845.3	8549.65	14241.1	13693.5	15289.4	12708.3	12747.5	12655	12659.3	12826	12661.2	12663.9	12680.6	12695.4	18535.9	21119.2	12976.4
K17319	putative aldouronate transport system permease protein	206	78	3419.1	84	116	80	365.66	527.34	439	899.5	477	306.9	3.35	76	2002.2	314	2434.15	2888.48	5326.58	37414	35195	37663	37947	36582	37935	37900	37635	36687	7391	7679	29557
K17320	putative aldouronate transport system permease protein	206	78	3419.1	84	116	80	365.66	504.34	439	899.5	477	306.9	2.01	76	2002.2	314	2418.15	2883.14	5304.92	37414	35195	37663	37947	36582	37935	37900	37635	36687	7391	7679	29557
K07001	NTE family protein	221.86	30.48	1264.74	51.25	312.5	38.98	25589.1	25985.2	30943.2	30550.2	27393	26983.5	26539	14	383.81	61.5	18802.8	21531.6	16378.3	12652	12079	12645	12584	12082	12628	12604	12492.2	12191	13272	3592	16593.7
K03322	manganese transport protein	18415.4	14611	18046.3	18152.8	17528.2	20955.5	8495.04	6951.01	9049.56	8632.25	6502.61	6647.14	8874.88	9448.07	15774.9	10604.5	11451.1	8187.97	11549.9	12702.4	12713.6	12649.4	12657.8	12986.9	12660.7	12677.8	12722	12832.9	18316.8	20984.6	12930.9
K01956	carbamoyl-phosphate synthase small subunit [EC:6.3.5.5]	16248.6	8666.83	15060	16109.4	13979.5	23727.3	9872.88	9872.19	9934.13	9876.2	6355.11	7044.37	8783.85	7538.41	14844.3	8549.65	14172.4	13642.2	15100.5	12708.3	12747.5	12654	12659.3	12826	12661.2	12663.9	12680.6	12695.4	18535.9	21119.2	12975.4
K00033	6-phosphogluconate dehydrogenase [EC:1.1.1.44 1.1.1.343]	17026.1	11143.8	16113.8	15841.8	14906.1	19516.6	8781.66	8123.11	8758.34	7809.35	4957.09	6200.11	10961.8	8398.74	14981.5	9546.15	14613.7	14839.4	15461.1	12710.8	12759.7	12652.3	12657.9	12926.2	12662.6	12674.3	12710.1	12779.5	18555.2	21151.3	13017.6
K00852	ribokinase [EC:2.7.1.15]	15466.8	7645.33	13897.3	13526.6	12336.8	18107.1	10724.8	9234.09	12091.5	11966.4	8808.36	9837.93	14200	7349.41	14028.2	8474.95	13979.4	12691.7	14020.9	12699.9	12717.9	12645.6	12617.5	12788.4	12645	12649.1	12662.5	12689	18511.1	21029.7	13005
K03315	Na+:H+ antiporter, NhaC family	11053.7	10457.7	12016.5	13673.5	12363.1	17631.1	3415	1085.81	1268.91	609.5	432.45	314.41	966.75	4723.66	8989.88	5398.7	6507.2	6026.81	7411.56	25046.9	24420.8	25201.7	25213.1	24562.1	25258.9	25207.5	25098.8	24794.8	11243.8	14283.3	20127
K01928	UDP-N-acetylmuramoyl-L-alanyl-D-glutamate--2,6-diaminopimelate ligase [EC:6.3.2.13]	17062.1	11144.7	15997.5	15888.8	14945.6	19556.4	8601.74	10222.9	10408.2	10286.5	6363.11	7095.2	8543.85	8402.74	14858.3	9564.65	12979.5	12304.8	13853.7	12677.8	12412.2	12588.8	12602.9	12917.5	12646.6	12675.3	12675.2	12698	18487.8	21213.1	12964
K00012	UDPglucose 6-dehydrogenase [EC:1.1.1.22]	475.5	57	1627.15	60.5	229.75	47.58	11152.8	11966	13146.6	13332.3	10467.9	11914.2	17002.6	1914.08	1474.8	1831.75	10058.6	13375.2	9209.81	25046.5	23674.2	25145.2	25129	24090.8	25234.5	25183	24949.3	24334.2	12326.5	5849.38	24258
K07058	membrane protein	8780.03	5602.66	8822.17	7955.68	7531.23	9788.89	17000.7	16660.9	18286.9	18519.8	15089.2	17614.7	23910.2	5156.41	8247.29	5674.65	16165.3	17710	13788	12645.8	12520.7	12655.3	12649.3	12512.9	12650.2	12641.9	12621.7	12532.1	12840.2	12180.6	12793.5
K01997	branched-chain amino acid transport system permease protein	1389.77	1436.31	2241.5	3583.25	2985.25	6591.56	37381.6	35532.2	43825.8	47590.5	35110.8	35405	39262.8	431	1185.74	412.5	22003.8	25719.6	18107.4	333.5	633.25	172.25	42	110.81	25.5	28	39.42	58.75	18149.9	1790.38	11282.1
K03976	Cys-tRNA(Pro)/Cys-tRNA(Cys) deacylase [EC:3.1.1.-]	8926.49	5614.67	8978.15	7930.63	7510.28	9764.78	3781.31	2867.34	3223.16	2929.85	2287.11	3162.91	5227.25	7046.49	9312.76	7422.2	6468.9	6492.51	6551.39	25084.9	24185.8	25182.7	25193.5	24517.1	25256	25218.1	25075.5	24672.5	14668.6	14581.6	22357.7
K01635	tagatose 1,6-diphosphate aldolase [EC:4.1.2.40]	78	23	2169.5	16	33	4	3318	548	608.5	550.5	465.5	111.5	404	33	1084	169	114.33	154	158.33	37438	35883	37757	37823	36188	37877	37784	37511	36676	7376	7707	29570
K01265	methionyl aminopeptidase [EC:3.4.11.18]	10238	9087.16	10947.4	10241	10166.3	11167.6	14566.2	14650.2	15484.8	16160	10551.4	12806.3	17804.5	6198.74	9174.55	6723.65	14613.7	16442.9	14399.5	12711.3	12645.5	12697	12688.9	12645	12668.1	12666.3	12668	12615.7	16080.3	12463.9	14915.9
K00666	fatty-acyl-CoA synthase [EC:6.2.1.-]	510.03	51.82	1052.95	56	393	55.65	31714.3	27856.6	37796.1	38976.1	37058.6	41095	57863	1899.08	1071.43	1717.75	27323.3	32657.9	20781.2	278	486	136	0.01	1.65	12.5	2	0.5	7.5	15375.6	1422	9445.26
K00058	D-3-phosphoglycerate dehydrogenase / 2-oxoglutarate reductase [EC:1.1.1.95 1.1.1.399]	7245.03	2124.33	6976.03	5661.25	5198.5	8398.66	18438	16916.4	19520.7	18873	14044.5	15797.1	20453.9	4193.08	7679.22	4726.25	15683.9	16979.6	15064.2	12767	12711	12725	12686	12510.7	12668.5	12657	12639.1	12496.5	19426.2	12617	17066.1
K03523	biotin transport system substrate-specific component	8446.84	5572.83	8990.39	7906.63	7372.78	9738.78	4621.14	3878.74	3963.91	4134.25	2292.33	3003.57	5376.34	3268.33	7386.55	3989.2	8415.74	9776.74	8800.13	25022.9	24066.8	25149.7	25193.5	24517.1	25256.5	25218.1	25075.7	24670.5	11239.1	14242.6	20189.7
K03933	chitin-binding protein	118.42	23.5	1822.5	70	89	78	282.14	421.21	394	58.5	408.7	57.29	29	41	679.86	187.5	864.69	1015.42	1483.41	37364	35122	37613	37674	36099	37836.5	37760	37404	36477	7377	7652	29513
K00799	glutathione S-transferase [EC:2.5.1.18]	1470.56	140.16	501.88	106	781.5	90.64	37013.9	34003.2	42912.9	45583.6	34898.7	33090.1	25723.3	9553.73	4916.77	8710.75	19234.4	18198.6	16212.4	496	952	252	0.01	2.64	10	2	2	25.5	27694.9	2708	17530.4
K07025	putative hydrolase of the HAD superfamily	10602.3	10055.5	11672.5	12735.5	11697.4	16687.2	15024.4	14995	14090.8	14117.4	8793.53	10577.7	13086.9	4471.66	8713.9	4993.7	13442.6	14122.1	14120.5	12731.4	12964.6	12752.4	12706.1	12548.9	12668.4	12638.5	12652.8	12643.1	15995.2	12382.9	14847.5
K01727	hyaluronate lyase [EC:4.2.2.1]	51.14	9	1571	6	3	0.01	284.83	261.17	218	63	417	46.43	204	21	423.12	129	16.67	54.81	26.15	37356	35103	37599	37635	36030	37821	37740	37371	36447	7362	7641	29481
K03885	NADH dehydrogenase [EC:1.6.99.3]	10159.3	7039.5	10259.7	11398.1	9968.03	16256.9	13527.9	10965.7	13909.7	13406.1	10318.5	11894.6	17782.1	7463.49	10419.6	7774.2	15264.8	16625.7	14699.7	12680.4	12867.6	12731.4	12745.5	12625.9	12681	12663.1	12694.5	12654.7	12735.4	12063.3	12746.2
K02342	DNA polymerase III subunit epsilon [EC:2.7.7.7]	8692.26	5589.16	8666.71	7957.63	7703.28	9788.44	15692.1	15811.5	17991.3	18667.5	12856.9	13882.9	16478.5	5151.41	8230.64	5662.45	12779.4	14053.6	11934.2	12759.9	12723.9	12713.6	12648.5	12509.8	12648	12641.1	12620.5	12534	19362	12728.6	16982
K03530	DNA-binding protein HU-beta	8979.94	5622.16	8625.35	7946.63	7608.28	9776.77	16933.1	17155.4	17352.6	18315.2	13851.1	13859.4	13950.5	7119.49	9204.63	7476.7	13365.4	13122.4	12942.9	12694.9	12603.9	12682.6	12648.5	12509.1	12651	12641.1	12620.5	12525.5	15760.3	12379.6	14747.1
K01239	purine nucleosidase [EC:3.2.2.1]	18375	14600.7	17827.3	18092.8	17450.9	20878.4	4274.92	2661.12	4575.73	4580	3937.5	5272.81	9539.68	9429.07	15519.5	10547.6	12047.9	10736.3	11942.4	12700.8	12726.2	12645.8	12619.6	12920.2	12646.9	12658.6	12690	12803.3	18470.6	21052.2	13000.2
K02049	NitT/TauT family transport system ATP-binding protein	2508.2	3588.32	3151.84	2339.08	2736.58	1424.56	34444.5	30122.2	40120.5	39298.8	35044.3	36863.8	44982.5	6563.57	4045.05	6028.25	23764.2	26972.3	19547.8	184.5	646.25	151.25	94.67	146.48	39.33	27.33	83.55	190.58	7979.34	802.05	4885.06
K00936	two-component system, sensor histidine kinase PdtaS [EC:2.7.13.3]	8606.82	11778.7	9068.58	16020.4	13497.7	23281	16243.8	16923.7	20114.7	20690	8714.95	8398.43	8418.79	14963.5	10720.4	13995.5	7995.27	8159.04	7330.17	12528	11850	12583	12595.3	12401.3	12632.2	12630.7	12558.8	12387.7	6541.82	2984.34	12151.4
K01358	ATP-dependent Clp protease, protease subunit [EC:3.4.21.92]	8980.34	5623.33	8776.28	7933.88	7510.28	9768.11	15002.8	15079.4	16200	15898.1	12038.3	14589.4	21467.1	7014.16	9180.63	7350.2	14777.8	16728	13569.6	12641.9	12487.9	12652.6	12648.5	12508.4	12649.5	12641.1	12620.5	12526.5	12752.3	12058.6	12760
K03502	DNA polymerase V	9637.85	6984.83	10179.1	11426.6	9894.03	16281	2443.83	1230.1	1811.58	1662	556.15	676.26	939.99	3929.33	8327.99	4674.7	5706.09	5082.72	6316.91	25023.4	24081.1	25153.9	25196.5	24556.6	25255.5	25221.1	25081.6	24691.2	11281.4	14310	20151.4
K04077	chaperonin GroEL	8714.04	5593.99	8692.48	7932.63	7511.28	9766.77	16849.3	15532.8	17124.1	17931.8	15452.9	16018.8	18463	5151.41	8233.81	5662.95	14255	14750.4	13229.1	12635.9	12485.9	12650.6	12648.5	12509.1	12651	12641.1	12620.5	12524	12459.7	12044.6	12637.1
K01926	redox-sensing transcriptional repressor	8455.59	5575.83	9203.76	7948.88	7448.03	9776.03	4067.97	3600.72	3224.33	2572.25	1964.08	2574.41	4770.75	3276.33	7581.43	4017.7	6430.95	6369.06	7002.96	25032.4	24098.1	25164.9	25232.5	24586.6	25269	25238.1	25108.7	24698.2	11269.4	14295	20216.4
K02050	NitT/TauT family transport system permease protein	3416.9	4974.82	4287.14	5824.08	5197.58	7930.56	35178.6	31818.2	40372.8	38984.8	32491.3	32995.6	37504.4	5199.82	4005.42	4822.5	21801.9	24802.1	18637.1	180.5	647.25	150.25	97.67	185.48	40.83	30.33	89.55	203.08	7832.43	811.05	4770.2
K07258	serine-type D-Ala-D-Ala carboxypeptidase (penicillin-binding protein 5/6) [EC:3.4.16.4]	14303.2	17450.8	15808.7	18268.9	17567.3	20422.1	8586.41	8259.1	9075.62	9030.65	6217.85	6879.31	8309.43	8693.4	11389.2	9170.45	11048.7	11620.8	12175.8	12634.9	12487.9	12649.6	12653.5	12741.4	12655.5	12656.1	12666.6	12714	12438.7	12060.7	12586.8
K07478	putative ATPase	13412.4	12711.7	13630.1	19226	16962.6	26267.4	9961.74	10169.1	10262.5	10104.2	6383.11	7071.7	8992.85	7539.74	11667.3	8280.95	9740.14	9472.88	9609.19	12650.9	12508.9	12652.6	12657.1	12800.4	12652.4	12673.5	12697.9	12693.3	12645.7	12099.3	12632.1
K03320	ammonium transporter, Amt family	8721.87	5597.16	8656.05	7957.38	7703.28	9788.44	15297.9	14370	16073.1	16731.2	12179.3	13104.8	15541.3	5151.41	8228.14	5663.45	13146.6	13025	12530.8	12759.9	12723.9	12713.6	12648.5	12508.8	12650	12642.1	12620.5	12528	19297.4	12718.6	16974.2
K11754	dihydrofolate synthase / folylpolyglutamate synthase [EC:6.3.2.12 6.3.2.17]	14997.8	7245.33	13758.5	12581.2	11488.7	17158.5	9961.74	10140.1	10034.1	10144.7	6374.94	7126.37	8767.85	7104.41	13874.4	8126.35	12326.5	10582.9	13005.2	12708.7	12765	12653.5	12657.1	12789.6	12659.4	12661.7	12675.5	12681.8	18407.1	21161.8	12963
K06966	pyrimidine/purine-5'-nucleotide nucleosidase [EC:3.2.2.10 3.2.2.-]	8686.62	5593.66	8870.98	7925.13	7603.53	9759.19	16380.8	16217.4	17583.4	17439.8	12961.1	13907.4	15937.8	5153.41	8407.76	5670.45	12596.1	11362.5	11513.3	12704.4	12611.6	12698.4	12687.5	12578.3	12663	12662.1	12653.4	12558.2	15893.8	12345.3	14836.2
K01142	exodeoxyribonuclease III [EC:3.1.11.2]	8945.57	5615.33	8584.12	7943.63	7607.78	9777.44	14155.5	15117.5	16265.3	17349.2	12583.3	13809.7	15639.2	7039.49	9049.72	7377.2	12654.7	12968	11567.1	12664.9	12233.9	12618.6	12593.5	12498.8	12635.5	12639.1	12583.5	12447.5	15902.6	12355.6	14797.1
K00951	GTP pyrophosphokinase [EC:2.7.6.5]	11333.1	10483	11842.4	13703	12516.6	17660.8	12892.6	12975.3	13472.2	13621.1	9971.02	10230.6	11527.9	6610.74	9877.97	7087.95	11250.2	11069.3	11036.6	12634.9	12487.9	12651.6	12652.1	12612.8	12651.9	12648.5	12639.9	12596.3	12474.1	12064.3	12592.3
K00257	acyl-ACP dehydrogenase [EC:1.3.99.-]	487.09	47.49	1108.32	67	491	66.32	31737.9	26965	36788.6	36532.8	34378.1	38999.5	56967.9	1900.08	1200.76	1719.75	23683.3	25804.8	16723.3	373	976	231	55	11.32	23	3	37.3	93.5	18830.6	1791	11642.4
K01897	long-chain acyl-CoA synthetase [EC:6.2.1.3]	351.5	43.15	1138.14	64.25	311.75	64.9	31175.5	30123.8	34618.3	33310.9	34944.4	39963.9	57108.1	14	252.64	14	28251.1	33792.3	22039.5	250.5	750.25	172.25	55	14.15	28.5	6	39.62	96.75	12020.3	1163.38	7285.03
K03596	GTP-binding protein LepA	14728.6	7187.33	13547.5	12266.4	11041.5	16896.3	9964.74	10022.1	9862.13	9913.2	6342.11	7076.62	8688.85	6918.41	13460.7	7790.15	12276.5	10552.9	12911.9	12692.3	12729.5	12652	12655.3	12724	12659.2	12653.9	12654.5	12645.4	18361.9	21091.2	12930.4
K01589	5-(carboxyamino)imidazole ribonucleotide synthase [EC:6.3.4.18]	15505.8	7653.33	14032.2	13552.4	12362.7	18128.6	8155.6	6952.76	8663.13	8688.95	6226.36	6750.47	8349.1	7356.41	14220.1	8504.65	12165.6	10434.8	12612.8	12707.8	12758.7	12652.3	12657.3	12861.5	12659.2	12671.9	12698.7	12721.1	18415.5	21145.6	12959.2
K00648	3-oxoacyl-[acyl-carrier-protein] synthase III [EC:2.3.1.180]	9886.37	7007.83	9885.13	11417.4	10027	16270.3	12050.7	13199.4	13145.5	13785.6	8420.91	10262.4	13060.8	5570.41	9124.31	6048.65	13040.8	14465.8	12926.6	12702.3	12628.5	12683	12652.3	12552	12652.2	12645.9	12627.5	12544.4	16110.6	12486.2	14848.6
K03574	8-oxo-dGTP diphosphatase [EC:3.6.1.55]	7651.23	4208.33	7774.85	4491.88	5180.03	3292.36	15974.8	14519.2	16354.8	16485.8	10768.2	13311.2	17955.4	4742.41	7671.71	5310.45	15853	20295.2	16420.7	12741.4	13005.1	12760.9	12739.5	12548.9	12679	12661.1	12684.9	12625.7	15930	12448	14902.9
K00627	pyruvate dehydrogenase E2 component (dihydrolipoamide acetyltransferase) [EC:2.3.1.12]	8847.75	5611.83	8967.75	8019.63	7618.03	9865.36	14134.4	13315.5	16110.7	16046.6	11382.7	13085.7	18313.1	5175.41	8496.73	5731.95	14106.6	16083.2	13176.4	12648.4	12518.1	12666.9	12687.5	12577.9	12666	12661.1	12653.8	12557.7	12634	12108	12724.9
K00845	glucokinase [EC:2.7.1.2]	10417.5	9099.16	10684.4	10220	10056.1	11154.4	12663.7	12802.4	12786.5	12326.5	9902.11	12149.5	16925.2	7974.49	9916.91	8293.7	12260.6	12431.8	11724.1	12638.9	12486.9	12652.6	12649.1	12573.4	12651.4	12643.5	12631.9	12588.8	12608.3	12053.3	12689.1
K00925	acetate kinase [EC:2.7.2.1]	14230.1	15762.8	15361.1	20486.3	18400.9	26589.8	8450.19	7758.5	8901.69	8705.55	6144.47	6531.33	8587.78	6445.99	10971.7	7205.2	9358.15	9196.06	9245.22	12574.9	12373.9	12620.6	12656.8	12789.4	12653.7	12667.8	12683.2	12708.1	9159.48	11756	10434.6
K01187	alpha-glucosidase [EC:3.2.1.20]	13644.2	13640	14209	21490	18031.4	31618.7	7489.15	7778.98	6797.13	6011.5	5995.19	6856.77	9468.6	5647.66	10742.2	6277.2	10595.4	10855.2	10639.2	12571.4	12379.1	12616.9	12619.1	12634.9	12638.4	12634.5	12625	12605.6	9327.77	11821.7	10453.9
K17686	P-type Cu+ transporter [EC:7.2.2.8]	8738.56	5598.32	8617.72	7966.08	7625.83	9797.15	12080.5	12234.5	12877.9	12271.4	15268	15591	15128.1	5153.41	8237.76	5672.25	13991.8	13988.2	13337.3	12694	12595.5	12680.5	12647.7	12507.3	12649.8	12640.3	12619.7	12525.3	15718.1	12349.4	14742.1
K00020	3-hydroxyisobutyrate dehydrogenase [EC:1.1.1.31]	8502.78	5572.99	8608.3	8002.38	7679.78	9853.44	14306.8	13121.1	16446.8	17250.4	12570.4	13408.8	15706.5	3356.33	7201.06	4081.7	12998.5	12845.4	12282.1	12664.9	12233.9	12615.6	12593.5	12497.8	12639.5	12639.1	12583.6	12443.5	15870.8	12358.6	14791
K08884	serine/threonine protein kinase, bacterial [EC:2.7.11.1]	8526.96	5589.83	9277.39	7926.63	7431.78	9759.78	13273.2	15494	13449.6	11066.8	9213.53	13066.8	22552.4	3275.33	7652.41	3983.2	16221.2	20093.4	16102.9	12597.9	12397.9	12640.6	12726.5	12645.1	12680	12679.1	12684.8	12583.5	9467.81	11734.6	10675.8
K03424	TatD DNase family protein [EC:3.1.21.-]	8708.78	5594.66	8579.87	7956.63	7703.78	9787.44	13577.7	14046.7	14633.4	14820.8	10370.6	10956.2	11254.2	5150.41	8223.1	5662.95	12135.1	13048	12445.6	12756.9	12722.9	12712.6	12648.5	12508.8	12649.5	12641.1	12620.6	12530	19188.1	12718.6	16916
K02355	elongation factor G	8697.26	5593.66	8588.33	7932.88	7512.28	9765.44	16879.3	18121.6	17338.5	17796.2	10935	11353.2	11839	5150.41	8227.14	5662.95	11531.3	11545.7	11691.4	12632.9	12484.9	12650.6	12648.5	12508.8	12650	12643.1	12620.5	12524	12307.1	12037.6	12571
K01092	myo-inositol-1(or 4)-monophosphatase [EC:3.1.3.25]	9222.56	5641.67	8622.26	7932.38	7510.28	9766.11	14885.8	14876	15323.1	15106.5	9401.77	10545	13281.3	8929.57	10161	9096.45	11823	11872	11502.4	12635.9	12485.9	12652.6	12648.5	12508.4	12650	12641.1	12620.5	12530	12433.6	12042.6	12622
K05349	beta-glucosidase [EC:3.2.1.21]	1895.27	3546.33	3874.66	2376.83	2796.33	1452.83	7721.72	10110	10450.3	11305.2	3471.2	4486.94	5894.61	2858.08	2567.02	2792.25	3438.37	4178.69	4546.21	25056	23702.5	25160.5	25207.7	24295	25257.3	25224.3	25026.6	24457.3	12100.8	5898.43	24145.2
K01791	UDP-N-acetylglucosamine 2-epimerase (non-hydrolysing) [EC:5.1.3.14]	3537.55	5381.83	5178.44	7106.83	6577.58	9166.58	6691.19	6757.39	6016.43	5562.35	1836.17	1874.08	2061.54	1918.33	3040.36	2246	3405.58	4780.66	4052.48	25086.5	24062.2	25210.2	25189.7	24340.5	25245.8	25209.3	25047.5	24564.1	12021.6	5881.05	24113.2
K00088	IMP dehydrogenase [EC:1.1.1.205]	8706.98	5594.83	8698.28	7932.63	7510.28	9767.11	13868.5	13559.4	14258.6	14440.6	10539.1	12380.1	18252.6	5152.41	8227.47	5663.45	12399.2	13489	11648.5	12638.9	12486.9	12651.6	12648.5	12508.4	12649	12641.1	12620.5	12526	12593.4	12051.6	12686.8
K02014	iron complex outermembrane recepter protein	2752.06	258.69	352.55	127	974	110.99	32627.2	35690.3	39132.8	42515.3	20084.2	21219	15190.1	18890.8	9693.5	17167.5	11848.6	10656	10414	620	1190	328	0.01	8.99	2	2	0.01	40	34739.5	3418	21892.8
K02810	sucrose PTS system EIIBCA or EIIBC component [EC:2.7.1.211]	7156.2	2122.5	7285.34	5835.3	5116.7	8615.7	3305.31	611.12	1019.33	713	454.53	521.15	1174.67	2280	7165.77	3099.7	7347.9	8354.55	9082.14	25062.4	24468.1	25227.9	25286.8	24531.6	25283.7	25235.8	25132.3	24723.9	11112.8	14327.4	20157.1
K01995	branched-chain amino acid transport system ATP-binding protein	1373.9	1434.98	2150.5	3580.25	2984.25	6591.23	32217.3	32830.4	37822.7	41385.6	30047.5	30902.3	35157.4	431	1178.07	412.5	19450.4	23070.5	16111.8	333.5	633.25	172.25	42	110.48	25.5	28	39.42	58.75	18119.6	1788.38	11278.7
K03798	cell division protease FtsH [EC:3.4.24.-]	8743.04	5600.99	8622.38	7990.13	7581.28	9841.77	13984.5	14463.7	14782.3	14297.1	12792.4	13120.7	13140.6	5165.41	8292.31	5702.95	12475.2	12344.1	12422	12632.9	12484.9	12651.6	12648.5	12509.1	12649	12642.1	12620.5	12528	12305.4	12041.6	12567
K03652	DNA-3-methyladenine glycosylase [EC:3.2.2.21]	3490.34	5380.83	5452.77	7073.58	6476.33	9138.33	6200.82	5092.24	5246.71	4771.85	3026.17	3499.04	5935.27	1921.33	3219.33	2253.5	3869.93	5417.58	3432.89	25034	23951	25192	25228.7	24410	25259.8	25228.3	25080.3	24593.3	8713.33	5508.67	22023.5
K03624	transcription elongation factor GreA	12068.4	10945.7	12281.2	14979	13858.6	18887.4	10084.9	10444.6	10170.5	10054.2	6353.61	7113.1	8521.85	7045.74	10625.4	7791.95	9473.64	9284.26	9770.9	12648.9	12504.9	12651.6	12654.1	12749.4	12651.4	12667.5	12683.9	12672.3	12475.7	12069.3	12605.1
K01246	DNA-3-methyladenine glycosylase I [EC:3.2.2.20]	12486.6	11892.2	13066.3	17257.7	15147.6	24257.4	7874.77	7250.77	8441.29	8333.95	6112.11	6668.88	8387.02	6964.74	10826.7	7414.45	7905.18	6559.76	6866.71	12698.9	12609.9	12681.6	12655.1	12651.4	12650.9	12650.5	12645.8	12612.3	16019.1	12426.3	14773.1
K06183	16S rRNA pseudouridine516 synthase [EC:5.4.99.19]	3576.77	5392.16	5421.68	7123.08	6516.33	9178.16	5013.63	3425.66	5064.38	4934.95	4378.02	4142.19	3568.93	1926.33	3240.05	2274.5	4376.29	5577.87	4537.92	25034	23974.5	25193.5	25228.7	24410.3	25259.8	25228.3	25080.7	24595.8	8649.9	5597.43	21987
K04771	serine protease Do [EC:3.4.21.107]	9239.54	5647.5	8450.97	7933.38	7511.78	9764.44	13011.6	12907.3	14438.7	16566.2	9324.5	9030.37	7275.29	8926.57	10014.9	9094.95	12222.3	12911.5	13405.6	12596.9	12112.9	12583.6	12593.5	12497.8	12639	12640.1	12583.6	12440	12135.2	12000.6	12492.1
K00604	methionyl-tRNA formyltransferase [EC:2.1.2.9]	8700.23	5592.66	8638.48	7931.63	7511.28	9766.44	13097.6	12343.2	13556.6	13851.8	11572.4	12456.5	15155.8	5151.41	8224.64	5662.95	12193.7	12172.3	11406.6	12635.9	12485.9	12650.6	12648.5	12508.8	12649	12641.1	12620.5	12524	12431.1	12042.6	12627
K00567	methylated-DNA-[protein]-cysteine S-methyltransferase [EC:2.1.1.63]	8659.35	5588.66	8632.09	7907.38	7492.03	9746.19	13140	12660.9	13908	13245.6	11621	12263.9	15246.5	5148.41	8218.64	5652.45	12066.7	12657.5	11224	12634.4	12473.6	12649.4	12648.5	12508.3	12652	12641.1	12620.4	12519.2	12394.4	11995.3	12619.2
K03734	FAD:protein FMN transferase [EC:2.7.1.180]	9258.16	4916.99	9591.72	12578.2	9790.5	21367	7753.68	8810.33	9838.51	7852.55	13754.2	15081.1	19415.3	3066	8531.59	3695	13068.7	11623.9	10360.6	12559	11998	12578	12676	12647	12661	12678	12645	12468	9388.99	11625	10559
K03500	16S rRNA (cytosine967-C5)-methyltransferase [EC:2.1.1.176]	8950.98	5616.83	8573.4	7931.63	7511.28	9765.44	13639.3	13115	14321.9	15002.5	10229.4	10694.8	11361	7039.49	9186.72	7379.7	11156.5	10993.4	11032.4	12632.9	12484.9	12649.6	12648.5	12507.8	12650	12641.1	12620.5	12525.5	12302.3	12036.6	12578
K02493	release factor glutamine methyltransferase [EC:2.1.1.297]	8702.64	5592.33	8666.88	7942.63	7606.28	9778.11	11681.9	11663.8	11989.1	11719.2	9508.61	11433.6	16566.3	5152.41	8225.47	5662.95	11601.5	11629.6	10541.8	12700.9	12605.9	12681.6	12648.5	12508.4	12649	12641.1	12620.5	12525	16000.7	12387.6	14858.8
K07271	lipopolysaccharide cholinephosphotransferase [EC:2.7.8.-]	8343.7	5551.33	8574.89	7913.38	7398.78	9750.78	424.5	554.7	715.33	572	285	129.73	281	3261.33	7043.31	3968.7	3371.05	1613.16	3747.51	24978.9	23675.8	25070.7	25099.5	24438.1	25226	25196.1	25005.5	24553.5	11067.8	14202.6	20067.7
K00841	aminotransferase [EC:2.6.1.-]	19799.3	5744.5	16931.1	15608.5	13263	23901	1893	616.89	1212	765	244.83	184.5	1120	6205	17786.8	7904.8	11462.1	7694.84	13113.5	12703.1	12891.6	12621.9	12664.2	13012.9	12667.3	12679.2	12718.2	12779.4	20854.4	29876.8	11070.1
K00873	pyruvate kinase [EC:2.7.1.40]	8695.24	5592.99	8582.35	7943.63	7608.28	9776.77	11198.7	11215.2	11258.3	11090.5	11980.5	12321.5	12163.5	5150.41	8224.1	5662.95	12070.8	12376.4	11996.1	12694.9	12603.9	12680.6	12648.5	12509.1	12649	12642.1	12620.6	12526	15720.7	12375.6	14738.8
K02160	acetyl-CoA carboxylase biotin carboxyl carrier protein	11076	8421.83	11066.7	14897.6	12487.3	22776.1	9483.74	7881.77	8451.05	8227.2	4611.53	4690.11	4576.76	6308.41	10209.1	6821.45	10213.5	10571.5	10908.8	12728.9	12979.9	12744.6	12709.5	12596.4	12667.5	12649.1	12669.6	12637	15861.4	12442.6	14722.8
K01951	GMP synthase (glutamine-hydrolysing) [EC:6.3.5.2]	8691.23	5592.66	8577.65	7931.63	7511.78	9765.44	13729.5	13500.8	14257.4	14383.3	10650.5	11109.8	11290.2	5150.41	8222.31	5662.95	11610.1	11691	11383.2	12632.9	12484.9	12649.6	12648.5	12508.8	12650	12641.1	12620.5	12526	12299.4	12037.6	12572
K05847	osmoprotectant transport system ATP-binding protein [EC:7.6.2.9]	11618.9	10876.2	12470.6	14696.2	13449.4	18651.4	7785.5	5138.01	7512.81	6932.05	5873	7531.98	14310.6	4981.66	9593.72	5770.7	10302.5	11183.4	9203.66	12683.4	12894.1	12728.9	12747.1	12764.6	12679.4	12679.5	12732	12748.6	12741.4	12161.7	12742.8
K03686	molecular chaperone DnaJ	8697.5	5593.33	8624.48	7931.63	7510.28	9766.11	14042.6	14753	14049.9	13835.4	8738.78	10018.3	13632.7	5151.41	8225.47	5662.95	10876.9	11340.1	10585.2	12635.9	12485.9	12650.6	12648.5	12508.4	12649	12641.1	12620.5	12525	12447.1	12044.6	12623.8
K00820	glutamine---fructose-6-phosphate transaminase (isomerizing) [EC:2.6.1.16]	8714.7	5595	8560.32	7944.63	7607.78	9776.11	14367.1	14558.5	14769.3	14722.5	8103.94	8802.5	9827.28	5338.74	8260.3	5886.95	10050.2	9900.54	10174.9	12694.9	12603.9	12680.6	12648.5	12508.4	12650	12641.1	12620.5	12525	15723.7	12375.6	14731
K01491	methylenetetrahydrofolate dehydrogenase (NADP+) / methenyltetrahydrofolate cyclohydrolase [EC:1.5.1.5 3.5.4.9]	8705.5	5596.67	8591.62	7967.63	7798.28	9799.11	10511.1	10351.2	10597.1	10663	7933.11	9284.8	12356.9	5208.07	8254.75	5722.95	10298.1	10339.5	10061.5	12821.9	12842.9	12740.6	12648.5	12508.4	12649	12641.1	12620.5	12524	22688.7	13052.6	19133.8
K03086	RNA polymerase primary sigma factor	8685.7	5592.33	8544.38	7932.88	7512.28	9765.11	15304.6	17798.7	16217.7	15855.9	7580.45	8332.25	9562.45	5150.41	8222.09	5662.95	9884.58	9666.72	10562.8	12632.9	12484.9	12649.6	12648.5	12508.4	12649	12642.1	12620.5	12524	12293.7	12037.6	12557.1
K00600	glycine hydroxymethyltransferase [EC:2.1.2.1]	8690.98	5590.33	8600.45	7943.63	7606.78	9777.11	12025.4	11456.3	12695.4	12813.1	8683.94	10027.9	13070.8	5151.41	8220.97	5662.95	10786.4	11264.2	10266.6	12697.9	12604.9	12681.6	12648.5	12508.4	12649	12641.1	12620.5	12524	15862.7	12382.6	14792
K02051	NitT/TauT family transport system substrate-binding protein	1919.23	1493.16	2228.97	3570.75	2885.25	6579.9	30569.5	27366.3	35232	34968	28000	29476	34203.3	4078.49	3231.25	3684.5	19641.4	23185.9	16767.7	304.5	885.25	213.25	97	120.15	38.5	28	76.32	145.75	14681.4	1485.38	9101.73
K00760	hypoxanthine phosphoribosyltransferase [EC:2.4.2.8]	13298.1	5751.16	12265.4	8769.68	8539.48	10373.3	8525.13	8499.43	8281.38	7826.7	6191.61	6954.94	8083.35	4610.33	11590.6	5689.4	11944.2	10217.4	12666.6	12690.3	12726.5	12651	12652.3	12685	12658.7	12650.9	12648.5	12629.9	18194.7	21067.2	12901.4
K07056	16S rRNA (cytidine1402-2'-O)-methyltransferase [EC:2.1.1.198]	8693.98	5591.66	8565.53	7931.63	7511.28	9765.44	13236.1	13517.1	13836.9	14251.6	9944.69	10290.8	11067	5150.41	8220.64	5662.95	10907.9	10849.1	10887.6	12632.9	12484.9	12650.6	12648.5	12509.8	12649	12641.1	12620.5	12525	12320.1	12040.6	12570
K01356	repressor LexA [EC:3.4.21.88]	8699.78	5598.66	8842.4	7947.63	7621.78	9779.44	10394	9397.14	10501.5	9947.7	10873.2	11738.5	14061.3	5156.41	8411.76	5680.95	11826.2	11774.2	11001.2	12705.9	12623.9	12693.6	12687.5	12576.8	12663	12659.1	12651.5	12553	15838.1	12382.6	14817.8
K04078	chaperonin GroES	8690.37	5591.66	8562.48	7931.63	7510.28	9765.44	13545.1	13408.1	13409.1	13362.8	10160.6	10500.7	11064.8	5150.41	8222.64	5662.95	11095.8	10933.7	11040.9	12632.9	12484.9	12649.6	12648.5	12508.8	12650	12641.1	12620.5	12524	12291.1	12037.6	12560.1
K03488	beta-glucoside operon transcriptional antiterminator	4127.5	4691	6707.62	11366.5	8264.25	20391.2	503.34	475.43	1069.41	529.25	456.66	425.5	1142.34	1490	4539.84	1617.5	3937.24	4261.5	4620.43	24967.5	23558.2	25167.2	25373	24694.5	25318	25321	25187.2	24593.8	5456.28	5251.38	19934.8
K02038	phosphate transport system permease protein	10186.6	9073.66	10531.2	10267.2	10265.9	11194.7	9743.24	10125.9	9585.21	9152.95	6344.44	6984.62	8470.18	6194.74	8982.47	6714.45	9131.6	9034.01	9493.56	12758.4	12735.1	12709.9	12649.1	12572.9	12650.9	12643.5	12632	12582.1	19131.3	12754.7	16901.9
K00882	1-phosphofructokinase [EC:2.7.1.56]	1852.07	1849.33	3033.01	4516.75	3508.5	7527.83	4323.64	3475.81	3527.58	2913.35	4845.69	5201.64	6814.67	695	1888.84	881	5258.19	6910.63	5158.21	25015	23941.5	25178.5	25188	24213.3	25244.5	25197	25014.3	24471.5	8754.23	5597.76	21983.5
K02518	translation initiation factor IF-1	8692.73	5591.66	8566.28	7931.63	7512.28	9765.44	12770.5	12556.2	13467.1	13680.1	9929.94	10278.3	11112.3	5150.41	8220.64	5662.95	10903.6	10817.3	10836.6	12632.9	12484.9	12649.6	12648.5	12508.8	12649	12641.1	12620.5	12524	12307.1	12037.6	12568
K00036	glucose-6-phosphate 1-dehydrogenase [EC:1.1.1.49 1.1.1.363]	8704.26	5595.33	8565.88	7946.38	7607.28	9776.11	12756.8	11995.2	13123.5	13408.6	7953.75	8458.24	9728.55	5150.41	8217.14	5662.95	10591.1	11121.3	10395.5	12694.9	12603.9	12681.6	12648.5	12507.4	12647.5	12639.1	12618.6	12531	15714.7	12374.6	14721.1
K03215	23S rRNA (uracil1939-C5)-methyltransferase [EC:2.1.1.190]	13579.4	5780.83	12204	8769.43	8539.48	10372.3	8159.74	8192.83	8067.3	8586.2	4640.98	4715.61	3827.51	6498.41	12553.8	7406.65	11806.3	9706.17	13525.2	12687.3	12725.5	12650	12652.3	12685	12659.7	12650.9	12648.6	12629.4	18048.6	21060.2	12838.4
K02037	phosphate transport system permease protein	10186.6	9073.66	10529.2	10267.2	10265.9	11194.7	9396.24	9484.64	9152.21	8910.95	6318.44	6937.62	8233.18	6194.74	8982.47	6714.45	9114.6	8998.01	9404.56	12758.4	12735.1	12709.9	12649.1	12572.9	12650.9	12643.5	12632	12582.1	19131.3	12754.7	16900.9
K01963	acetyl-CoA carboxylase carboxyl transferase subunit beta [EC:6.4.1.2 2.1.3.15]	9855.11	7001.33	9851.23	11401.6	9930.28	16259.1	9155.55	7885.08	9385.38	9352.2	7768.36	8968.12	12334.4	5570.41	9122.09	6046.95	10396.1	10371.4	9581.3	12637.9	12488.9	12650.6	12651.5	12547.4	12650	12643.1	12626.5	12538	12567.7	12068.6	12640.8
K06949	ribosome biogenesis GTPase / thiamine phosphate phosphatase [EC:3.6.1.- 3.1.3.100]	11079	10468.7	12021.1	13695	12489.6	17647.4	7702.96	7031.93	7917.96	7453.95	6038.61	6706.13	8371.85	4754.99	9111.17	5419.7	9867.89	10854.8	10527.9	12642.9	12506.9	12664.6	12691.1	12681.4	12664.9	12668.5	12672.9	12626.8	12432.5	12066.3	12605.1
K00763	nicotinate phosphoribosyltransferase [EC:6.3.4.21]	9852.11	7003.33	9793.23	11426.6	10067.3	16284.1	8956.24	8547.39	9006.88	9514.2	6062.36	6836.7	8722.6	5569.41	9118.97	6046.95	9816.47	10784.5	9952.59	12696.9	12606.9	12679.6	12651.5	12546.4	12650.5	12642.1	12624.5	12539	15855.7	12396.6	14745.8
K02909	large subunit ribosomal protein L31	8722.04	5595.83	8599.48	7943.63	7606.28	9777.11	10498.7	10340.5	10618.1	10634.3	7968.31	9263.9	12594.7	5151.41	8222.64	5663.45	11288.8	11402.8	11081.2	12697.9	12604.9	12680.6	12648.5	12508.4	12649	12641.1	12620.5	12524	15849.7	12380.6	14790.8
K02109	F-type H+-transporting ATPase subunit b	8943	5615.5	8543.02	7931.63	7510.28	9765.11	12916	13075	13106.1	13836.1	7335.61	8087.3	9059.68	7039.49	9184.05	7379.7	9671.63	9508.26	9828.19	12632.9	12484.9	12650.6	12648.5	12508.4	12650	12642.1	12620.5	12525.5	12292	12038.6	12557.8
K02314	replicative DNA helicase [EC:3.6.4.12]	8696.77	5594.33	8548.95	7943.63	7606.28	9776.44	10750	10730.4	10524.2	10689	9234.19	9734.53	10454.5	5178.74	8237.64	5692.95	10783.9	10715.3	11044.6	12694.9	12603.9	12680.6	12648.5	12508.8	12649.5	12641.1	12620.5	12524	15703.1	12373.6	14728.8
K00526	ribonucleoside-diphosphate reductase beta chain [EC:1.17.4.1]	8727.51	5597.33	8606.03	8025.63	7869.28	9875.11	8218.74	7043.89	8798.88	8936.1	7687.86	8896.04	12292.6	5166.41	8284.64	5702.95	10048.1	9920.03	9563.23	12821.9	12842.9	12739.6	12648.5	12508.4	12649	12640.1	12620.5	12523	22688.7	13056.6	19129.8
K05366	penicillin-binding protein 1A [EC:2.4.1.129 3.4.16.4]	8684.82	5589.33	8488.48	7932.43	7513.48	9764.31	15552.1	15681.4	16363.4	17108.9	6858.11	6838.04	5842.21	5149.41	8219.07	5664.15	8964.23	8150.54	9496.18	12632.3	12504.5	12651	12649.3	12512	12649.7	12641.9	12621.5	12527.4	12189.6	12102.2	12512.7
K00249	acyl-CoA dehydrogenase [EC:1.3.8.7]	203.4	18.32	986.57	54	394	55.32	26586.8	23555.6	31757.7	31544.7	32633.8	37054.7	54298.6	10	89.18	0.01	22314.3	24231.5	14801.6	278	486	136	0.01	1.32	10.5	0.01	0.5	6	15335.3	1421	9429.7
K02114	F-type H+-transporting ATPase subunit epsilon	8685.03	5591.66	8558.65	7931.63	7510.28	9765.44	11803.4	11455.6	12085.8	12241.7	9763.27	10022.7	10733.5	5150.41	8218.64	5662.95	10760.8	10715	10710.5	12632.9	12484.9	12649.6	12648.5	12508.8	12649	12641.1	12620.5	12524	12285.1	12037.6	12556.8
K01919	glutamate--cysteine ligase [EC:6.3.2.2]	9848.98	7000.16	9754.03	11472.4	10042.3	16349.4	8336.09	7440.23	10554.3	11075.9	9608.69	9622	10581.2	5583.41	9042.02	6084.45	9087.13	7408.45	7973.5	12601.9	12116.9	12584.6	12596.5	12536.8	12634.5	12641.1	12589.5	12453	12413.7	12032.6	12566
K01710	dTDP-glucose 4,6-dehydratase [EC:4.2.1.46]	10218.7	9076.16	10473	10289.2	10103.7	11233.5	10700.7	13156.6	12063.4	12010.1	6756.61	7342.11	8217.69	6208.74	8906.46	6750.75	8254.51	6957.15	8215	12599	12105.5	12585.5	12593.3	12562.3	12637.2	12642.7	12595.9	12499.7	12270.8	11991.1	12542.3
K00161	pyruvate dehydrogenase E1 component alpha subunit [EC:1.2.4.1]	8783.48	5604.5	8893.78	7948.63	7449.53	9778.03	11156	10127.2	11792.7	12450.6	7147.37	9160.84	15191.3	5160.41	8426.39	5691.95	11799.6	13888.4	11174.2	12586.4	12399.1	12635.9	12687.5	12577.6	12664	12659.1	12651.9	12555.7	9174.69	11766	10541.7
K02346	DNA polymerase IV [EC:2.7.7.7]	8716.36	5593.33	8595.98	7932.63	7510.28	9766.11	10944.1	11525.6	11438.1	11485.7	8075.61	9556.87	12565.4	5151.41	8222.83	5662.95	11058.8	11185.2	10888.3	12635.9	12485.9	12650.6	12648.5	12508.4	12650	12641.1	12620.5	12525	12452.7	12048.6	12624.8
K00162	pyruvate dehydrogenase E1 component beta subunit [EC:1.2.4.1]	8783.48	5604.5	8891.78	7948.63	7449.53	9778.03	11013.5	9784.55	11617.7	12416.1	7140.2	9115.34	14985.3	5160.41	8426.39	5691.95	11788.2	13862.4	11127.5	12586.4	12399.1	12635.9	12687.5	12577.6	12664	12659.1	12651.9	12555.7	9170.69	11766	10541.7
K00432	glutathione peroxidase [EC:1.11.1.9]	8385.98	5536.66	8342.33	7761.88	7451.28	9694.44	9311.09	7921.58	9009.6	9548.3	9367.31	10064.8	10170	4976.41	8020.43	5398.95	10729.7	10570.2	10718.7	12756.9	12721.9	12712.6	12647.5	12446.8	12650	12631.1	12604.5	12493	19131.1	12712.6	16901.8
K01875	seryl-tRNA synthetase [EC:6.1.1.11]	9847.36	7001.33	9786.48	11415.6	9971.28	16273.1	9898.74	9901.09	9775.13	9860.2	6318.11	7034.37	8484.85	5569.41	9119.09	6046.95	9422.47	9263.26	9652.93	12634.9	12487.9	12650.6	12651.5	12547.4	12651	12644.1	12626.5	12539	12430.7	12061.6	12575.8
K11753	riboflavin kinase / FMN adenylyltransferase [EC:2.7.1.26 2.7.7.2]	9847.36	7001.33	9786.48	11414.6	9971.28	16273.1	9898.74	9871.09	9769.63	9835.2	6328.11	7051.37	8484.85	5569.41	9118.97	6046.95	9400.27	9192.38	9392.99	12634.9	12487.9	12650.6	12651.5	12547.4	12650	12644.1	12626.5	12539	12430.7	12061.6	12575.8
K03524	BirA family transcriptional regulator, biotin operon repressor / biotin---[acetyl-CoA-carboxylase] ligase [EC:6.3.4.15]	9861.36	7001.33	9786.48	11401.6	9930.28	16258.1	9855.74	9872.09	9775.13	9847.2	6296.11	7010.37	8507.85	5569.41	9118.97	6046.95	9403.47	9236.88	9388.19	12634.9	12487.9	12650.6	12651.5	12547.4	12650	12644.1	12626.5	12539	12425.7	12061.6	12575.8
K01866	tyrosyl-tRNA synthetase [EC:6.1.1.1]	10163.4	9073.16	10522.6	10205	10013.6	11137.4	9871.88	9932.98	9732.46	9884.7	6321.81	7114.7	8237.02	6191.74	8972.92	6704.45	9740.07	9867.1	10481.5	12632.9	12484.9	12649.6	12649.1	12573.4	12651.4	12645.5	12633.9	12582.3	12280.7	12038.3	12558.1
K01524	exopolyphosphatase / guanosine-5'-triphosphate,3'-diphosphate pyrophosphatase [EC:3.6.1.11 3.6.1.40]	19776.1	16033.7	18631.1	21558.8	19861.9	27371.7	12474.5	13011.5	13071.6	12797.8	8067.4	9711.29	13104.3	11730.1	17257.6	12604.9	13152	10400	12193	249.8	1018.2	107.8	77.61	951.53	41.89	82.59	238.99	673.79	16234.9	18532.2	3203.33
K01868	threonyl-tRNA synthetase [EC:6.1.1.3]	8717.56	5595.33	8600.28	7931.63	7510.28	9766.11	10701.1	10487.8	10838.9	10900.6	8032.11	9336.17	12717.5	5151.41	8221.09	5662.95	11265.4	11308	10842.9	12635.9	12485.9	12650.6	12648.5	12508.4	12650.5	12641.1	12620.5	12524	12422.7	12044.6	12620.8
K02335	DNA polymerase I [EC:2.7.7.7]	8688.5	5592.33	8600.48	7930.63	7510.28	9766.11	11101.2	11694.4	11053.1	11005.2	7984.78	9340.55	12808	5151.41	8220.97	5662.95	10420.1	10913.3	10018.3	12635.9	12485.9	12650.6	12648.5	12508.4	12649	12641.1	12620.5	12525	12421.7	12042.6	12619.8
K02757	beta-glucoside PTS system EIICBA component [EC:2.7.1.-]	13610.2	9954.5	15050.7	24724.5	18647.7	42627.7	812.51	756.28	1841.74	914.75	397.49	555.91	2146.01	4635	12832.8	5351.7	7700.23	6159.99	8131.73	12602.4	12161.1	12664.9	12959.8	13333.6	12765.2	12843.8	12923.2	12766.9	9494.43	11888.4	10577.1
K00928	aspartate kinase [EC:2.7.2.4]	8489.86	3536	7881.93	9152.8	7445.7	14906	11612.9	10337.6	9965.05	10240	6144.73	7126.29	8787.1	4532.08	8522.14	5019.45	12095	13420.1	13117.3	12669.4	12871.1	12716.9	12705.8	12492.9	12665.2	12641.8	12650.4	12567.4	12465.4	12137.4	12594.2
K00826	branched-chain amino acid aminotransferase [EC:2.6.1.42]	7293	2118.5	6552	5668.55	4985.2	8398.03	14863.4	16080.9	15033.8	15921.6	7523.11	8480.97	9070.68	4192.08	7493.64	4729.95	11183.3	11342.4	11881.2	12634.4	12497.1	12650.9	12647.8	12445.9	12653.2	12637.8	12607.3	12468.4	12349.4	12090.4	12568.2
K01775	alanine racemase [EC:5.1.1.1]	8724.96	5596.83	8615.08	7933.68	7510.98	9765.31	12891.8	11332.1	11897.8	12252.2	7095.01	7894.42	9241.35	5231.41	8374.19	5763.65	10433	10537.9	10810.4	12668.3	12876.5	12716	12704.3	12521	12664.7	12643.9	12658.5	12610.4	12324.9	12136.2	12580.4
K03305	proton-dependent oligopeptide transporter, POT family	13774.4	5797.17	12314.2	8731.13	8424.03	10341.5	7627.85	5186.53	6465.04	6917.8	3595.07	4381.04	6284.61	8466.49	13655	9210.2	10866.3	9026.11	11157	12657.4	12945.6	12685.4	12706.5	12691.6	12672	12649.1	12682.4	12710.7	14723.4	20645.3	10727.9
K01961	acetyl-CoA carboxylase, biotin carboxylase subunit [EC:6.4.1.2 6.3.4.14]	9895.97	7008.83	9798.73	11413.6	10026.3	16268.1	9571.74	7690.78	8179.05	8175.7	4665.45	4726.52	4294.51	5729.41	9282.09	6243.45	9935.17	10761.7	10762.7	12726.9	12976.9	12744.6	12706.5	12557.4	12665.5	12646.1	12663.6	12623	15702.4	12418.6	14698.8
K04763	integrase/recombinase XerD	8700.47	5596.33	8543.93	7931.63	7510.28	9765.11	10443.3	11280.8	10325.4	10265.4	6419.78	7325.61	8494.85	5150.41	8219.76	5662.95	11384	14787.7	12652.7	12632.9	12484.9	12650.6	12648.5	12508.4	12650.5	12641.1	12620.6	12524	12300.7	12037.6	12554.8
K02056	simple sugar transport system ATP-binding protein [EC:7.5.2.-]	496	54.83	1148.05	79.55	151.7	56.36	21720.5	19679.2	25266.7	27374.6	16042	16446.7	18971.3	1909.08	1354.11	1799.95	11349.8	13410.4	9947.95	12533.4	11886.1	12582.9	12584.8	12083.3	12623.7	12600.8	12491.4	12195.4	6389.68	3069.36	12220.9
K03168	DNA topoisomerase I [EC:5.6.2.1]	8939.36	5615.5	8524.85	7942.63	7605.28	9776.11	10333.3	9967.64	9906.63	10829.6	6549.61	7524.37	8251.85	7039.49	9182.05	7379.7	9369.47	9530.33	9377.82	12694.9	12603.9	12681.6	12648.5	12508.4	12649.5	12641.1	12620.5	12529.5	15722	12378.6	14726.8
K02437	glycine cleavage system H protein	7952.16	13779	10048.3	15176.7	14109	18457.8	9732.59	9800.7	9607.96	9169.7	6249.28	6873.3	8595.68	6306.07	6298.29	6396.25	6369.37	8057.55	5716.59	12641	12377.5	12679.5	12649	12501.3	12643.5	12643	12625.3	12550	9970.82	3418.77	14407.6
K00789	S-adenosylmethionine synthetase [EC:2.5.1.6]	8697.17	5591.66	8545.48	7930.88	7510.28	9765.44	10513.9	10512.9	10449	10396.5	9164.44	9588.38	10312.2	5150.41	8218.64	5662.95	10543.2	10473.5	10519.8	12632.9	12484.9	12649.6	12648.5	12508.8	12650	12641.1	12620.5	12524	12284.1	12037.6	12556.8
K01939	adenylosuccinate synthase [EC:6.3.4.4]	8687.36	5591.33	8591.48	7930.63	7510.28	9766.11	10415.9	10255.5	10524.1	10628.2	7907.11	9242.87	12579.9	5151.41	8220.09	5662.95	10317.3	10336.1	9973.48	12635.9	12485.9	12650.6	12648.5	12508.4	12649	12641.1	12620.5	12524	12422.7	12044.6	12623.8
K02902	large subunit ribosomal protein L28	8687.5	5591.33	8591.98	7930.63	7510.28	9766.11	10416.7	10176.1	10570.1	10620.2	7940.61	9226.8	12585.4	5151.41	8220.47	5662.95	10315.5	10305.8	9894.22	12635.9	12485.9	12650.6	12648.5	12508.4	12649	12641.1	12620.5	12524	12422.7	12044.6	12618.8
K00759	adenine phosphoribosyltransferase [EC:2.4.2.7]	9852.86	7006	9783.15	11427.6	10012.3	16288.1	8587.27	8199.99	8935.63	8788.7	6221.11	6855.37	8410.35	5597.74	9135.3	6076.95	9238.63	9078.71	9243.53	12634.9	12487.9	12649.6	12651.5	12546.4	12650	12641.1	12624.5	12539	12411.7	12058.6	12569.8
K02963	small subunit ribosomal protein S18	8687.5	5591.33	8589.98	7930.63	7510.28	9766.11	10414.7	10151.1	10533.1	10620.2	7916.61	9187.8	12381.4	5151.41	8220.47	5662.95	10286.5	10272.8	9851.72	12635.9	12485.9	12650.6	12648.5	12508.4	12649	12641.1	12620.5	12524	12425.7	12044.6	12618.8
K01000	phospho-N-acetylmuramoyl-pentapeptide-transferase [EC:2.7.8.13]	8687.36	5592.33	8591.48	7930.63	7510.28	9766.11	10439.2	10220.6	10492.1	10576.2	7883.11	9149.37	12358.9	5151.41	8219.97	5662.95	10271.5	10257.9	9821.56	12635.9	12485.9	12650.6	12648.5	12508.4	12649	12641.1	12620.5	12524	12423.7	12044.6	12618.8
K01921	D-alanine-D-alanine ligase [EC:6.3.2.4]	8680.76	5590.33	8521.58	7943.63	7606.28	9776.11	10937.5	11507.2	11012.1	10568.8	6502.78	7308.44	8476.85	5150.41	8217.76	5662.95	9332.84	9178.42	9818.95	12694.9	12603.9	12679.6	12648.5	12508.4	12649.5	12642.1	12620.5	12525	15703.7	12373.6	14730
K03733	integrase/recombinase XerC	8688.22	5589.33	8587.88	7931.38	7510.28	9766.11	10312.1	10017	10521.9	10492.5	7878.78	9009.79	12307.9	5151.41	8219.85	5662.95	10162.9	10185.8	9504.58	12635.9	12485.9	12650.6	12648.5	12508.4	12649	12642.1	12620.5	12524	12422.7	12044.6	12619.8
K07088	uncharacterized protein	21020.5	17804.2	20382.4	25898.3	23082.6	34848.6	8945.07	8115.58	10608	10682	4100.71	5307.01	7619.09	10362.1	17783.3	11464.6	13340.1	10194.7	13616.9	266.3	1071.45	138.05	158.61	1138.7	72.39	128.59	319.21	759.04	16292.9	18615.6	3220.94
K10563	formamidopyrimidine-DNA glycosylase [EC:3.2.2.23 4.2.99.18]	8444.61	5568.83	8593.63	7931.38	7510.28	9766.11	10717.2	10782.4	10500.5	9771.7	7926.61	9139.8	12616.5	3370.66	7286.84	4073.2	10495.9	10945.3	10245.9	12635.9	12485.9	12649.6	12648.5	12507.4	12649	12641.1	12620.5	12524.5	12417.8	12041.6	12616.8
K03768	peptidyl-prolyl cis-trans isomerase B (cyclophilin B) [EC:5.2.1.8]	8684.36	5592.33	8589.08	7931.88	7510.28	9766.11	9109.38	9163.27	9392.38	8246.45	7659.19	8903.52	12370.4	5151.41	8218.59	5662.95	10645	11368.8	10873.2	12635.9	12485.9	12648.6	12648.5	12509.4	12648	12641.1	12620.5	12523	12404.7	12040.6	12607.8
K00286	pyrroline-5-carboxylate reductase [EC:1.5.1.2]	8747.36	5599.33	8536.48	7930.88	7510.28	9765.11	9665.24	9749.62	9620.88	9595.45	6342.11	7051.37	8191.85	5150.41	8219.97	5663.95	11756.2	13139	12766	12632.9	12484.9	12649.6	12648.5	12508.4	12651.5	12641.1	12620.5	12524	12277.7	12037.6	12552.8
K00981	phosphatidate cytidylyltransferase [EC:2.7.7.41]	8684.9	5591.33	8523.48	7943.63	7606.28	9776.11	10123.9	10150.9	10076.1	10073.8	6621.61	7535.8	8301.85	5150.41	8217.09	5662.95	9458.14	9383.09	9861.88	12694.9	12603.9	12680.6	12648.5	12508.4	12649	12641.1	12620.5	12526	15696.7	12373.6	14728.8
K07171	mRNA interferase MazF [EC:3.1.-.-]	11129.8	8784.16	11336.1	15758.6	13170.8	23613.1	6663.79	3952.89	5799.15	5362.55	5356.83	5769.96	8089.66	4319.33	9399.84	5005.2	9011.69	8409.85	8666.66	12607.9	12744.9	12683.6	12710.5	12669.4	12664	12658.1	12691.6	12672.5	9127.15	11770.6	10422.8
K03070	preprotein translocase subunit SecA [EC:7.4.2.8]	8952.36	5648.33	8802.18	8255.63	7994.28	10040.1	11430.9	10095.7	10044.5	10202.9	6384.11	7078.45	8432.52	5337.41	8771.09	5999.95	9614.03	10648.1	10083.6	12679.9	12870.9	12715.6	12704.5	12581.4	12663.5	12650.1	12677.6	12643	12291.1	12065.6	12591.8
K01515	ADP-ribose pyrophosphatase [EC:3.6.1.13]	9846.11	7004.33	9786.13	11414.9	9971.28	16273.1	8176.24	7596.9	7835.13	7559.25	6004.36	6521.19	8182.6	5569.41	9120.21	6046.95	9113.22	9107.51	9357.73	12634.9	12487.9	12648.6	12651.5	12546.4	12650	12644.1	12626.5	12538	12401.7	12057.6	12563.8
K01776	glutamate racemase [EC:5.1.1.3]	8687.36	5592.33	8584.48	7944.63	7550.78	9781.11	9462.74	9063.66	9874.63	10070.2	7614.11	8827.37	12284.9	5151.41	8218.09	5662.95	10058.6	10154.9	9872.93	12635.9	12485.9	12650.6	12648.5	12508.4	12648	12641.1	12620.5	12524	12419.7	12044.6	12618.8
K02115	F-type H+-transporting ATPase subunit gamma	8679.36	5590.33	8533.65	7931.63	7510.28	9765.11	11212.7	11056.6	11421.1	11709.7	7021.94	7579.37	9070.18	5150.41	8215.97	5662.95	9339.8	9306.38	9563.19	12632.9	12484.9	12649.6	12648.5	12508.4	12649	12641.1	12620.5	12524	12277.7	12037.6	12551.8
K02111	F-type H+/Na+-transporting ATPase subunit alpha [EC:7.1.2.2 7.2.2.1]	8679.36	5590.33	8533.65	7931.63	7510.28	9765.11	11212.7	11048.6	11421.1	11709.7	7021.94	7579.37	9070.18	5150.41	8215.97	5662.95	9334.8	9306.38	9555.19	12632.9	12484.9	12649.6	12648.5	12508.4	12649	12641.1	12620.5	12524	12277.7	12037.6	12551.8
K02110	F-type H+-transporting ATPase subunit c	8679.36	5590.33	8534.65	7931.63	7510.28	9765.11	11237.7	11083.6	11501.1	11786.7	6997.94	7563.37	8866.18	5150.41	8216.97	5662.95	9340.8	9294.38	9559.19	12632.9	12484.9	12649.6	12648.5	12508.4	12649	12641.1	12620.5	12524	12277.7	12037.6	12553.8
K02112	F-type H+/Na+-transporting ATPase subunit beta [EC:7.1.2.2 7.2.2.1]	8679.36	5590.33	8531.65	7931.63	7510.28	9765.11	11194.7	11011.6	11425.1	11709.7	6997.94	7547.37	8866.18	5150.41	8216.09	5662.95	9364.8	9356.76	9756.93	12632.9	12484.9	12649.6	12648.5	12508.4	12649	12641.1	12620.5	12524	12277.7	12037.6	12551.8
K02031	peptide/nickel transport system ATP-binding protein	2400.19	3955.33	3548.75	3297.58	3691.33	2395.66	15038.5	13686.4	15399.1	15274.3	11905.4	14372.3	21968.4	3276.41	2592.64	3288.25	12313.4	14685.9	10677.8	12629	12335	12676	12640.7	12228.3	12647.8	12619.3	12564.5	12365.8	10033.6	3287.67	14528.6
K02108	F-type H+-transporting ATPase subunit a	8679.36	5590.33	8531.65	7931.63	7510.28	9765.11	11194.7	11003.6	11425.1	11709.7	6999.44	7547.37	8866.18	5150.41	8215.97	5662.95	9332.8	9288.38	9534.19	12632.9	12484.9	12649.6	12648.5	12508.4	12649	12641.1	12620.5	12524	12277.7	12037.6	12551.8
K01262	Xaa-Pro aminopeptidase [EC:3.4.11.9]	8682.7	5594.33	8470.38	7944.13	7606.28	9775.11	11790.2	12912.3	11707.1	11981.1	5620.03	5761.67	5126.53	5229.41	8223.47	5759.95	8235.69	8079.26	9081.59	12691.9	12602.9	12679.6	12648.5	12508.4	12649	12641.1	12620.5	12524	15565.4	12368.6	14660.1
K01972	DNA ligase (NAD+) [EC:6.5.1.2]	8680.9	5590.33	8519.65	7942.63	7606.28	9776.11	10063.7	10558.8	9974.13	9913.8	6412.44	7196.47	8464.18	5150.41	8216.64	5662.95	9060.47	8998.81	9380.39	12694.9	12603.9	12680.6	12648.5	12508.4	12649	12641.1	12620.5	12527	15695.7	12373.6	14723.8
K00939	adenylate kinase [EC:2.7.4.3]	8714.86	5594.33	8525.6	7966.88	7625.53	9796.36	10039.4	10438.9	9965.63	9894.7	6332.61	7120.37	8233.85	5153.41	8226.35	5673.45	9060.69	8976.88	9321	12696.4	12616.1	12679.9	12648.5	12508.9	12649	12641.1	12620.7	12525.7	15726.4	12421	14729.6
K12952	cation-transporting P-type ATPase E [EC:7.2.2.-]	3148.14	5321.33	5137.67	6864.33	6127.33	9034.33	1135.33	873.67	1587.33	1184	1938.33	2378.26	4484	1746.33	2872.83	1987	1644.34	1581.93	832.86	24939	23460	25097	25172.7	24337	25244.3	25217.3	25027.3	24472.3	5264	5141.67	19833.3
K06153	undecaprenyl-diphosphatase [EC:3.6.1.27]	6872.56	2049.5	6316.11	5285.3	4544.95	8070.78	11798.5	11901.4	11958.6	12220.1	7139.11	7834.84	9052.95	3870.08	6992.5	4199.45	11032.5	13257.2	12217.9	12680.9	12588.9	12679.6	12646.8	12380.4	12648.7	12629.8	12587.2	12433.6	15696.7	12375	14696.6
K00858	NAD+ kinase [EC:2.7.1.23]	8716.36	5595.83	8531.98	7930.63	7511.28	9765.11	9830.74	10026.9	9684.13	9928.7	6324.11	7049.37	8237.85	5150.41	8218.47	5663.45	10672.7	11820.4	11390.2	12632.9	12484.9	12649.6	12648.5	12508.4	12650.5	12641.1	12620.6	12524	12277.7	12037.6	12553.8
K08483	phosphoenolpyruvate-protein phosphotransferase (PTS system enzyme I) [EC:2.7.3.9]	8686.11	5592.33	8650.86	7919.63	7414.28	9756.11	8061.24	6208.81	8864.88	8730	9018.53	10517.9	16393.8	5152.41	8223.09	5662.95	11141.6	11407.4	10124.7	12576.9	12367.9	12618.6	12648.5	12507.4	12648	12639.1	12618.5	12520	9115.73	11709.6	10502.8
K01873	valyl-tRNA synthetase [EC:6.1.1.9]	8678.36	5591.33	8519.48	7942.63	7606.28	9776.11	9855.74	10002.1	9614.13	9944.2	6317.11	7058.37	8244.85	5150.41	8215.97	5662.95	9042.8	8967.21	9276.86	12694.9	12603.9	12679.6	12648.5	12508.4	12649	12641.1	12620.5	12524	15695.7	12373.6	14723.8
K01883	cysteinyl-tRNA synthetase [EC:6.1.1.16]	8919.86	5611.83	8519.98	7930.63	7510.28	9765.11	10023.7	10368.6	9813.03	9879.65	6370.78	7083.77	8437.85	6931.16	9152.72	7252.7	9056.05	8999.13	9320.37	12632.9	12484.9	12649.6	12648.5	12508.4	12649	12642.1	12620.5	12524.5	12277	12037.6	12552.8
K01872	alanyl-tRNA synthetase [EC:6.1.1.7]	8697.36	5595.33	8534.58	7931.88	7509.78	9765.11	10284.4	10503.1	10027.4	10163	6375.81	7174.52	8442.35	5150.41	8218.09	5662.95	10124.3	10313.2	10421.4	12632.9	12484.9	12649.6	12648.5	12508.4	12650.5	12641.1	12620.5	12524	12279.7	12037.6	12553.8
K01876	aspartyl-tRNA synthetase [EC:6.1.1.12]	8935.86	5615.5	8523.65	7930.63	7510.28	9765.11	9831.99	10072.3	9727.63	9825.95	6365.11	7095.87	8619.85	7039.49	9181.05	7379.7	9070.72	9003.13	9325.94	12632.9	12484.9	12649.6	12648.5	12508.4	12649	12641.1	12620.5	12524.5	12276	12037.6	12552.8
K00788	thiamine-phosphate pyrophosphorylase [EC:2.5.1.3]	8414.61	5198.5	8016.28	6958.63	6634.03	8794.86	10689.6	10820.9	10419.6	11536.6	6616.75	7724.52	8579.85	6782.49	8646.91	6982.2	9415.8	9475.82	9537.95	12624.4	12461.6	12645.4	12608.5	12364.9	12636	12607.1	12561.4	12455.7	12236.4	11982.3	12549.1
K02469	DNA gyrase subunit A [EC:5.6.2.2]	8679.5	5591.33	8530.48	7930.63	7510.28	9765.11	10504.6	10983.9	10093.1	10302.2	6487.78	7309.8	9236.52	5150.41	8216.09	5662.95	9248.13	9678.31	9575.96	12632.9	12484.9	12649.6	12648.5	12508.4	12649	12641.1	12620.5	12525	12280.7	12037.6	12555.8
K02470	DNA gyrase subunit B [EC:5.6.2.2]	8680.5	5591.33	8528.48	7930.63	7509.78	9765.11	10550.6	11010.9	10144.6	10351.2	6457.28	7247.8	9023.02	5150.41	8216.21	5662.95	9249.63	9700.69	9660.58	12632.9	12484.9	12649.6	12648.5	12508.4	12649	12641.1	12620.5	12525	12280.7	12037.6	12556.8
K02503	histidine triad (HIT) family protein	8438.06	5566.16	8530.11	7932.63	7511.28	9765.11	11089.4	11145.6	11247.6	11369.9	6849.28	7542.92	9005.45	3261.33	7250.51	3946.2	9765.64	10034.4	10041.4	12632.9	12484.9	12650.6	12648.5	12508.4	12650	12641.1	12620.5	12525.5	12285.1	12037.6	12556
K01421	putative membrane protein	11227.8	10809.2	11947.2	14446.2	13024.1	18510.1	3935.64	1959.96	4257.49	3272	5062.33	6903.47	13935	4798.66	9046	5476.2	9435.45	8977.2	8463.43	12578.9	12371.9	12619.6	12652.1	12623.1	12650.9	12648.5	12645.9	12599.8	9264.15	11740.3	10515
K01689	enolase [EC:4.2.1.11]	8899.36	5950.33	8622.48	8753.63	8224.28	10713.1	9854.74	9940.09	9651.13	9835.2	6350.86	7085.37	8427.6	5240.41	8421.64	5807.95	9088.14	8996.63	9325.6	12632.9	12485.9	12648.6	12648.5	12520.4	12649	12644.1	12628.5	12530	12296.7	12047.6	12554.8
K03076	preprotein translocase subunit SecY	8682.36	5591.33	8589.48	7943.63	7551.28	9780.11	11447.7	10098.1	9922.13	10139.7	6380.11	7040.87	8401.85	5151.41	8358.97	5664.95	9173.47	9039.38	9340.19	12665.9	12855.9	12714.6	12703.5	12518.4	12663.5	12643.1	12657.5	12608	12277.7	12065.6	12568.8
K00969	nicotinate-nucleotide adenylyltransferase [EC:2.7.7.18]	8922.86	5612.16	8523.31	7930.63	7510.28	9765.11	9679.99	9688.34	9273.63	9378.45	6319.11	6988.04	8077.85	6982.83	9146.39	7319.7	9300.72	9183.13	9351.61	12632.9	12484.9	12649.6	12648.5	12508.4	12649	12641.1	12620.5	12524.5	12272	12037.6	12547.8
K03655	ATP-dependent DNA helicase RecG [EC:3.6.4.12]	8679.86	5595.33	8528.98	7930.63	7510.28	9765.11	10110.9	10607.7	10310.5	10390.4	6418.86	7294.77	8732.1	5150.41	8215.97	5662.95	9113.87	9223.72	9481.91	12632.9	12484.9	12650.6	12648.5	12508.4	12649	12641.1	12620.5	12525	12278.7	12037.6	12554.8
K00761	uracil phosphoribosyltransferase [EC:2.4.2.9]	8681.86	5591.33	8583.48	7930.63	7511.28	9766.11	8226.24	6985.93	8826.13	9003.7	7627.94	8790.37	12177.9	5151.41	8219.97	5662.95	10064.4	10094.8	9514.86	12635.9	12485.9	12649.6	12648.5	12508.4	12649	12638.1	12618.5	12524	12410.7	12043.6	12615.8
K02337	DNA polymerase III subunit alpha [EC:2.7.7.7]	8678.5	5590.33	8522.58	7929.63	7510.28	9765.11	10037.9	10643.1	10010.5	10516.7	6406.11	7279.53	8852.52	5150.41	8215.97	5662.95	9109.3	9033.14	9384.36	12632.9	12484.9	12649.6	12648.5	12509.4	12649	12641.1	12620.5	12527	12291.1	12040.6	12554.8
K04567	lysyl-tRNA synthetase, class II [EC:6.1.1.6]	8427.4	5565.16	8583.61	7930.63	7510.28	9766.11	9286.49	9360.44	9620.63	8655.85	7672.61	8781.8	12654.9	3262.33	7252.39	3946.2	10015.6	10107.4	9709.38	12635.9	12485.9	12649.6	12648.5	12508.4	12648	12641.1	12620.5	12522.5	12413.5	12043.6	12612.8
K01874	methionyl-tRNA synthetase [EC:6.1.1.10]	8678.64	5591.33	8525.58	7930.63	7510.28	9765.11	10054	10232	10100.1	10098.2	6510.11	7249.63	8838.85	5150.41	8216.09	5662.95	9258.97	9198.62	9645.13	12632.9	12484.9	12649.6	12648.5	12508.4	12649.5	12641.1	12620.5	12524	12276.7	12037.6	12552.8
K01783	ribulose-phosphate 3-epimerase [EC:5.1.3.1]	8723.06	5600.33	8752.4	7959.88	7544.53	9787.36	10297.1	10141.6	9931.53	10187.4	6525.61	7177.77	8352.45	5158.41	8416.35	5691.45	9129.26	9032.08	9362.1	12642.4	12516.1	12663.9	12687.5	12577.9	12663	12661.1	12653.7	12556.7	12313.4	12090	12587.7
K01867	tryptophanyl-tRNA synthetase [EC:6.1.1.2]	8680.7	5590.33	8522.28	7931.63	7509.78	9765.11	10278.9	10402.6	10092.4	10205.6	6484.31	7284.35	8601.45	5150.41	8217.09	5662.95	9178.31	9081.22	9507.62	12632.9	12484.9	12650.6	12648.5	12508.4	12649.5	12641.1	12620.5	12526	12276.7	12037.6	12553
K01870	isoleucyl-tRNA synthetase [EC:6.1.1.5]	8731.36	5598.83	8548.98	7988.63	7581.28	9841.11	9847.88	10036.6	9713.13	9830.7	6371.11	7084.87	8619.85	5165.41	8282.47	5703.45	9640.97	9428.38	9934.19	12632.9	12484.9	12649.6	12648.5	12508.4	12649.5	12641.1	12620.5	12524	12276.7	12041.6	12554.8
K03531	cell division protein FtsZ	8681.36	5592.33	8520.48	7930.63	7510.28	9765.11	10209.2	10438.3	10067.6	10085.2	6419.11	7060.37	8381.85	5150.41	8216.97	5662.95	9416.47	9233.88	9488.66	12632.9	12484.9	12649.6	12648.5	12508.4	12649	12641.1	12620.5	12524	12273.7	12037.6	12551.8
K01451	hippurate hydrolase [EC:3.5.1.32]	117.52	17.32	1193.31	13	18.5	6.32	18283.3	14292.4	21695.3	21961.4	21585.5	21650.1	25211.4	15	367.52	61	12536.2	12808.2	9039.93	12469	11723	12552	12584	12080.3	12626	12600	12490	12180	3024.98	2574	10108.7
K04043	molecular chaperone DnaK	8679.36	5590.33	8520.58	7930.88	7510.28	9765.11	10480.7	10438.1	10118.4	10265	6368.29	7107.02	8262.85	5150.41	8215.97	5662.95	9098.92	9005.38	9391.68	12632.9	12484.9	12648.6	12648.5	12508.4	12649	12642.1	12620.5	12524	12273.7	12037.6	12569
K03601	exodeoxyribonuclease VII large subunit [EC:3.1.11.6]	8934.86	5616.5	8518.65	7930.63	7510.28	9765.11	9409.99	9285.34	8918.13	9283.45	6312.61	7013.37	8203.85	7039.49	9180.05	7379.7	9042.72	8946.13	9235.94	12632.9	12484.9	12649.6	12648.5	12508.4	12649	12641.1	12620.5	12523.5	12257	12035.6	12548.8
K02825	pyrimidine operon attenuation protein / uracil phosphoribosyltransferase [EC:2.4.2.9]	9582.21	6975.16	9773.69	11414.6	9970.78	16273.1	7968.49	7767.61	7817.88	6984.15	5674.66	6232.2	8210.77	3680.33	8151.22	4330.2	8783.87	8794.6	8887.22	12634.9	12487.9	12648.6	12651.5	12548.4	12649	12642.1	12624.5	12536.5	12397.5	12059.6	12560.8
K03723	transcription-repair coupling factor (superfamily II helicase) [EC:3.6.4.-]	8678.36	5590.33	8524.68	7930.63	7510.28	9765.11	10102.7	10093.9	9897.13	9973.4	6467.11	7241.37	8895.85	5150.41	8216.97	5662.95	9134.47	9055.08	9391.91	12632.9	12484.9	12649.6	12648.5	12508.4	12649	12641.1	12620.5	12525	12265.7	12035.6	12552.8
K01924	UDP-N-acetylmuramate--alanine ligase [EC:6.3.2.8]	8680.36	5590.33	8519.48	7930.63	7510.28	9765.11	10047.7	10160.2	9823.13	10340.2	6436.11	7228.37	8475.85	5150.41	8215.97	5662.95	9129.72	9048.88	9357.86	12632.9	12484.9	12650.6	12648.5	12508.4	12649	12641.1	12620.5	12524	12281.7	12038.6	12555.8
K02356	elongation factor P	8681.76	5590.33	8520.48	7930.63	7510.78	9765.11	10000.2	10229.2	9748.13	9911.3	6657.11	7338.54	8319.35	5150.41	8216.64	5662.95	9264.14	9111.88	9454.52	12632.9	12484.9	12649.6	12648.5	12508.4	12649	12641.1	12620.5	12525	12274.7	12037.6	12553.8
K04066	primosomal protein N' (replication factor Y) (superfamily II helicase) [EC:3.6.4.-]	8723.36	5596.33	8542.48	7988.63	7581.28	9841.11	9780.74	9821.09	9710.13	9862.2	6733.11	7409.37	8315.85	5165.41	8281.97	5702.95	9320.47	9184.88	9454.19	12632.9	12484.9	12649.6	12648.5	12508.4	12649	12641.1	12620.5	12524	12278.7	12041.6	12553.8
K00791	tRNA dimethylallyltransferase [EC:2.5.1.75]	8677.61	5590.33	8516.73	7930.63	7510.28	9765.11	10189.2	10394	9850.38	10272.2	6340.86	7085.37	8261.6	5150.41	8215.97	5662.95	9049.97	8981.71	9313.69	12632.9	12484.9	12650.6	12648.5	12508.4	12649	12641.1	12620.5	12524	12273.7	12037.6	12552.8
K01881	prolyl-tRNA synthetase [EC:6.1.1.15]	8701.36	5597.33	8746.98	7936.63	7525.28	9767.11	9834.74	9949.09	9652.63	9829.2	6325.61	7064.87	8219.85	5155.41	8404.09	5680.95	9285.8	9141.09	9583.8	12640.9	12503.9	12663.6	12687.5	12577.4	12663.5	12661.1	12653.5	12554	12281.7	12042.6	12581.8
K02519	translation initiation factor IF-2	8681.5	5590.33	8518.48	7930.63	7510.28	9765.11	9858.74	10006.1	9782.13	10094.2	6434.11	7344.8	8312.85	5150.41	8215.97	5662.95	9162.47	9255.31	9354.02	12632.9	12484.9	12651.6	12648.5	12508.4	12649	12641.1	12620.5	12524	12287.7	12037.6	12556.8
K01586	diaminopimelate decarboxylase [EC:4.1.1.20]	7285.2	2119	6623.81	5702.3	5037.95	8454.78	11058.6	10536.5	11224.4	11131.8	7943.11	9188.1	12717.6	4125.08	7531.64	4661.95	10542.5	10530.3	9999.31	12635.9	12485.9	12650.6	12647.8	12443.4	12647.7	12636.8	12607.2	12465.6	12444.1	12050	12614.6
K06217	phosphate starvation-inducible protein PhoH and related proteins	8678.76	5589.33	8520.58	7930.63	7510.28	9765.11	9875.1	9863.41	9806.13	10137	6407.11	7195.14	8442.85	5150.41	8216.64	5662.95	9132.14	9061.08	9375.74	12632.9	12484.9	12650.6	12648.5	12508.4	12650	12641.1	12620.5	12524	12279.7	12038.6	12554.8
K01887	arginyl-tRNA synthetase [EC:6.1.1.19]	8677.5	5591.33	8520.48	7931.63	7510.28	9765.11	9906.74	9965.09	9692.13	9829.2	6342.11	7098.8	8475.85	5150.41	8217.09	5662.95	9248.8	9106.52	9605.8	12632.9	12484.9	12649.6	12648.5	12508.4	12649.5	12641.1	12620.5	12524	12273.7	12037.6	12552.8
K00645	[acyl-carrier-protein] S-malonyltransferase [EC:2.3.1.39]	8685.36	5591.33	8524.18	7918.63	7469.28	9750.11	9731.54	9887.49	9365.8	9615.9	6323.11	7085.87	8194.68	5150.41	8218.09	5662.95	9532.35	9661.3	9917.93	12632.9	12484.9	12649.6	12648.5	12508.4	12650	12641.1	12620.5	12524	12280.4	12037.6	12551.8
K02601	transcription termination/antitermination protein NusG	8680.36	5591.83	8517.18	7930.63	7510.28	9765.11	9864.24	9944.39	9764.13	9855.9	6325.61	7026.37	8211.85	5150.41	8216.59	5663.45	9239.41	9210.13	9769.14	12632.9	12484.9	12649.6	12648.5	12508.4	12649	12641.1	12620.5	12524	12265.7	12035.6	12552.8
K03553	recombination protein RecA	8682.5	5593.33	8522.48	7930.63	7510.28	9765.11	9956.74	9989.91	9736.13	9942.7	6324.95	7063.8	8211.85	5150.41	8215.97	5662.95	9333.13	9180.31	9395.35	12632.9	12484.9	12648.6	12648.5	12508.4	12649	12641.1	12620.6	12524	12273.7	12037.6	12554.8
K02343	DNA polymerase III subunit gamma/tau [EC:2.7.7.7]	8677.36	5590.33	8520.48	7930.63	7510.28	9765.11	9925.74	10033.1	9739.13	9935.2	6373.11	7126.37	8625.85	5150.41	8215.97	5662.95	9054.47	9003.88	9321.19	12632.9	12484.9	12649.6	12648.5	12508.4	12649	12641.1	12620.5	12524	12265.7	12035.6	12552.8
K03584	DNA repair protein RecO (recombination protein O)	8694.36	5593.83	8518.98	7930.63	7510.28	9765.11	9793.74	9831.09	9534.13	9807.7	6321.11	7016.37	8211.85	5310.41	8240.47	5857.45	9221.97	9172.88	9745.19	12632.9	12484.9	12649.6	12648.5	12508.4	12649	12641.1	12620.5	12524	12273.7	12037.6	12552.8
K00806	undecaprenyl diphosphate synthase [EC:2.5.1.31]	8714.86	5594.33	8524.9	7956.13	7529.53	9785.36	10023.5	9999.7	9825.88	9854.15	6376.11	7086.52	8233.85	5153.41	8227.35	5673.45	9061.6	8968.33	9293.51	12634.4	12497.1	12649.9	12648.5	12508.9	12649	12641.1	12620.7	12525.7	12304.4	12085	12558.6
K02348	ElaA protein	11876.3	11801.2	12498.8	16978.7	14683.1	24062.1	3448.68	3604.95	4929.96	4719	2637.2	3177.88	6118.77	4960.66	9273.31	5471.2	6182.29	4335.87	5639.02	12596.9	12109.9	12577.6	12560.1	12509.1	12621.9	12617.5	12557.8	12460.8	12552.8	12052.3	12567.1
K06178	23S rRNA pseudouridine2605 synthase [EC:5.4.99.22]	8677.36	5589.33	8515.48	7930.63	7510.78	9765.11	9860.24	9723.59	9705.63	9743.7	6573.11	7294.87	8270.35	5150.41	8216.97	5662.95	9212.47	9110.88	9397.69	12632.9	12484.9	12649.6	12648.5	12508.4	12649	12641.1	12620.5	12525	12264.7	12035.6	12556.8
K03046	DNA-directed RNA polymerase subunit beta' [EC:2.7.7.6]	8677.36	5590.33	8520.48	7930.63	7510.28	9765.11	9870.74	10003.1	9731.13	9857.2	6365.11	7081.37	8619.85	5150.41	8215.97	5662.95	9049.47	8995.88	9316.19	12632.9	12484.9	12649.6	12648.5	12508.4	12649	12641.1	12620.5	12524	12265.7	12035.6	12552.8
K02313	chromosomal replication initiator protein	8678.36	5589.33	8520.48	7930.63	7510.28	9765.11	9872.74	10106.8	9665.63	9806.2	6365.11	7077.37	8620.85	5150.41	8215.97	5662.95	9046.47	8997.88	9317.52	12632.9	12484.9	12649.6	12648.5	12508.4	12649	12641.1	12620.5	12524	12273.7	12037.6	12553.8
K02945	small subunit ribosomal protein S1	8715	5594.33	8526.6	7954.88	7529.53	9785.36	10037.7	10116.1	9623.63	9942.7	6316.95	6979.8	8211.85	5153.41	8227.35	5673.45	9085.01	8974.31	9288.33	12634.4	12497.1	12649.9	12648.5	12508.9	12649	12641.1	12620.7	12524.7	12302.4	12085	12560.6
K03979	GTPase [EC:3.6.5.-]	8677.36	5590.33	8520.48	7930.63	7510.28	9765.11	9870.74	10003.1	9655.13	9806.2	6365.11	7079.37	8619.85	5150.41	8215.97	5662.95	9046.47	8995.88	9316.19	12632.9	12484.9	12649.6	12648.5	12508.4	12649	12641.1	12620.5	12524	12273.7	12037.6	12552.8
K03043	DNA-directed RNA polymerase subunit beta [EC:2.7.7.6]	8677.36	5590.33	8520.48	7930.63	7510.28	9765.11	9870.74	10003.1	9655.13	9806.2	6365.11	7081.37	8619.85	5150.41	8215.97	5662.95	9046.47	8995.88	9318.19	12632.9	12484.9	12649.6	12648.5	12508.4	12649	12641.1	12620.5	12524	12265.7	12035.6	12552.8
K03702	excinuclease ABC subunit B	8677.36	5590.33	8520.48	7930.63	7510.28	9765.11	9866.74	10003.1	9655.13	9806.2	6365.11	7081.37	8619.85	5150.41	8215.97	5662.95	9048.47	8995.88	9315.19	12632.9	12484.9	12649.6	12648.5	12508.4	12649	12641.1	12620.5	12524	12265.7	12035.6	12552.8
K01890	phenylalanyl-tRNA synthetase beta chain [EC:6.1.1.20]	8677.36	5590.33	8520.48	7930.63	7510.28	9765.11	9826.74	9992.09	9655.13	9806.2	6365.11	7081.37	8619.85	5150.41	8215.97	5662.95	9041.47	8995.88	9316.19	12632.9	12484.9	12649.6	12648.5	12508.4	12649	12641.1	12620.5	12524	12273.7	12037.6	12552.8
K01409	N6-L-threonylcarbamoyladenine synthase [EC:2.3.1.234]	8677.36	5591.33	8517.48	7930.88	7510.28	9765.11	9912.74	10064.8	9593.88	10044	6335.61	7106.12	8205.85	5150.41	8215.97	5662.95	9099.72	8989.13	9322.69	12632.9	12484.9	12649.6	12648.5	12508.4	12649	12641.1	12620.5	12524	12281.7	12037.6	12552.8
K01056	peptidyl-tRNA hydrolase, PTH1 family [EC:3.1.1.29]	8677.36	5590.33	8519.48	7930.63	7510.28	9765.11	9892.91	9942.09	9689.46	9819.7	6357.61	7061.2	8442.52	5150.41	8215.97	5662.95	9055.7	8986.71	9316.26	12632.9	12484.9	12648.6	12648.5	12508.4	12649	12641.1	12620.5	12524	12276.1	12037.6	12552.8
K00762	orotate phosphoribosyltransferase [EC:2.4.2.10]	8676.36	5591.33	8518.48	7917.63	7469.28	9750.11	9976.74	9934.59	9608.13	9912.2	6348.11	7069.87	8293.85	5150.41	8215.97	5662.95	9096.97	8990.88	9396.69	12632.9	12484.9	12649.6	12648.5	12508.4	12649	12641.1	12620.5	12523	12263.7	12035.6	12553.8
K01869	leucyl-tRNA synthetase [EC:6.1.1.4]	8677.36	5590.33	8518.48	7930.63	7510.28	9765.11	9852.74	9947.09	9655.13	9887.2	6363.11	7078.37	8415.85	5150.41	8215.97	5662.95	9048.72	8979.88	9302.19	12632.9	12484.9	12649.6	12648.5	12508.4	12649	12641.1	12620.5	12524	12273.7	12037.6	12552.8
K02986	small subunit ribosomal protein S4	8677.36	5590.33	8517.58	7930.88	7510.28	9765.11	9888.38	10053	9749.38	9832.45	6318.78	7066.02	8231.35	5150.41	8215.97	5662.95	9069.88	8966.71	9308.44	12632.9	12484.9	12649.6	12648.5	12508.4	12649	12641.1	12620.5	12524	12273.7	12037.6	12554.8
K02895	large subunit ribosomal protein L24	8677.36	5590.33	8516.48	7930.63	7510.28	9765.11	9970.74	9925.09	9741.13	9849.2	6372.11	7039.37	8257.85	5150.41	8216.97	5662.95	9054.47	8981.88	9287.19	12632.9	12484.9	12649.6	12648.5	12508.4	12649	12641.1	12620.5	12524	12273.7	12037.6	12552.8
K06942	ribosome-binding ATPase	8677.36	5590.33	8518.48	7930.63	7510.28	9765.11	9857.91	9934.09	9647.46	9812.2	6354.11	7058.7	8421.52	5150.41	8215.97	5662.95	9050.3	8986.71	9299.36	12632.9	12484.9	12649.6	12648.5	12508.4	12649	12641.1	12620.5	12524	12274.1	12037.6	12552.8
K03664	SsrA-binding protein	8677.36	5590.33	8518.48	7930.63	7510.28	9765.11	9852.74	9968.09	9633.13	9806.2	6341.11	7057.37	8415.85	5150.41	8215.97	5662.95	9042.8	8979.21	9296.86	12632.9	12484.9	12649.6	12648.5	12508.4	12649	12641.1	12620.5	12524	12273.7	12037.6	12552.8
K02238	competence protein ComEC	8723.36	5597.33	8542.78	7975.88	7540.28	9826.11	9662.85	9836.03	9351.55	9904.45	6356.61	7173.49	8414.18	5165.41	8282.97	5702.95	9091.89	8971.55	9288.27	12632.9	12484.9	12649.6	12648.5	12508.4	12649	12641.1	12620.5	12524	12274.4	12041.6	12551.8
K01925	UDP-N-acetylmuramoylalanine--D-glutamate ligase [EC:6.3.2.9]	8677.36	5590.33	8518.48	7930.63	7510.28	9765.11	9836.74	9956.09	9633.13	9829.2	6341.11	7047.37	8415.85	5150.41	8215.97	5662.95	9060.47	8974.88	9290.86	12632.9	12484.9	12649.6	12648.5	12508.4	12649	12641.1	12620.5	12524	12273.7	12037.6	12552.8
K00554	tRNA (guanine37-N1)-methyltransferase [EC:2.1.1.228]	8677.36	5590.33	8518.48	7930.63	7510.28	9765.11	9852.74	9934.09	9633.13	9806.2	6353.11	7059.37	8415.85	5150.41	8215.97	5662.95	9041.47	8981.88	9293.19	12632.9	12484.9	12649.6	12648.5	12508.4	12649	12641.1	12620.5	12524	12273.7	12037.6	12552.8
K03977	GTPase	8677.36	5590.33	8518.48	7930.63	7510.28	9765.11	9852.74	9942.09	9633.13	9806.2	6343.11	7049.37	8415.85	5150.41	8215.97	5662.95	9041.47	8977.88	9292.19	12632.9	12484.9	12649.6	12648.5	12508.4	12649	12641.1	12620.5	12524	12273.7	12037.6	12552.8
K03110	fused signal recognition particle receptor	8724.36	5596.33	8540.48	7988.63	7581.28	9841.11	9794.88	9902.52	9616.13	9808.2	6317.11	7022.37	8211.85	5165.41	8281.97	5702.95	9036.47	8958.88	9274.19	12632.9	12484.9	12649.6	12648.5	12508.4	12649	12641.1	12620.5	12524	12276.7	12041.6	12553.8
K02520	translation initiation factor IF-3	8677.36	5590.33	8517.48	7931.63	7510.28	9765.11	9834.74	9884.65	9611.13	9829.2	6317.11	7017.37	8211.85	5150.41	8216.09	5662.95	9090.47	9028.26	9521.15	12632.9	12484.9	12649.6	12648.5	12508.4	12649	12641.1	12620.5	12524	12277.7	12037.6	12552.8
K01892	histidyl-tRNA synthetase [EC:6.1.1.21]	8677.36	5590.33	8517.48	7930.63	7510.28	9765.11	9806.74	9886.09	9644.63	9808.2	6317.11	7035.87	8211.85	5150.41	8216.09	5662.95	9075.47	9036.26	9517.81	12632.9	12484.9	12649.6	12648.5	12508.4	12650	12641.1	12620.5	12524	12279.7	12037.6	12552.8
K06207	GTP-binding protein	8677.36	5590.33	8518.48	7930.63	7510.28	9765.11	9848.74	9942.09	9633.13	9806.2	6341.11	7049.37	8415.85	5150.41	8215.97	5662.95	9041.47	8977.88	9289.19	12632.9	12484.9	12649.6	12648.5	12508.4	12649	12641.1	12620.5	12524	12273.7	12037.6	12552.8
K06187	recombination protein RecR	8677.36	5590.33	8518.48	7930.63	7510.28	9765.11	9852.74	9934.09	9633.13	9806.2	6341.11	7049.37	8415.85	5150.41	8215.97	5662.95	9039.47	8977.88	9290.19	12632.9	12484.9	12649.6	12648.5	12508.4	12649	12641.1	12620.5	12524	12265.7	12035.6	12552.8
K02316	DNA primase [EC:2.7.7.101]	8677.36	5590.33	8518.48	7930.63	7510.28	9765.11	9852.74	9942.09	9616.13	9804.2	6313.11	7032.37	8444.85	5150.41	8215.97	5662.95	9041.47	8973.88	9295.19	12632.9	12484.9	12649.6	12648.5	12508.4	12649	12641.1	12620.5	12524	12273.7	12037.6	12552.8
K03544	ATP-dependent Clp protease ATP-binding subunit ClpX	8677.36	5591.33	8518.48	7930.63	7510.28	9765.11	9910.74	9935.09	9611.13	9894.2	6317.11	7041.37	8211.85	5150.41	8215.97	5662.95	9071.47	8962.38	9307.36	12632.9	12484.9	12649.6	12648.5	12508.4	12649	12641.1	12620.5	12524	12273.7	12037.6	12558.8
K03545	trigger factor	8677.36	5591.33	8518.48	7930.63	7510.28	9765.11	9852.24	9939.59	9622.13	9894.2	6323.11	7067.37	8211.85	5150.41	8215.97	5662.95	9071.72	8960.88	9308.86	12632.9	12484.9	12649.6	12648.5	12508.4	12649	12641.1	12620.5	12524	12273.7	12037.6	12554.8
K03438	16S rRNA (cytosine1402-N4)-methyltransferase [EC:2.1.1.199]	8677.36	5591.33	8518.48	7930.63	7510.28	9765.11	9909.74	9898.16	9611.13	9894.2	6318.61	7017.37	8211.85	5150.41	8215.97	5662.95	9058.97	8961.63	9294.27	12632.9	12484.9	12649.6	12648.5	12508.4	12649	12641.1	12620.5	12524	12273.7	12037.6	12552.8
K03665	GTPase	8686.36	5593	8517.15	7930.63	7510.28	9765.11	9807.74	9869.98	9665.13	9837.2	6320.45	7017.37	8168.35	5178.74	8233.3	5692.95	9126.13	8969.88	9282.07	12632.9	12484.9	12649.6	12648.5	12508.4	12649.5	12641.1	12620.5	12524	12273.7	12037.6	12554.8
K01756	adenylosuccinate lyase [EC:4.3.2.2]	8714.86	5594.33	8524.6	7954.88	7529.53	9785.36	9834.74	9848.09	9584.13	9805.2	6317.11	7017.62	8211.85	5153.41	8226.47	5673.45	9052.35	8965.88	9262.31	12634.4	12497.1	12649.9	12648.5	12508.9	12649	12641.1	12620.7	12524.7	12304.4	12085	12558.6
K01937	CTP synthase [EC:6.3.4.2]	8677.36	5589.33	8517.48	7930.38	7510.28	9765.11	9817.74	9942.34	9579.38	9779.95	6337.11	6996.62	8390.85	5150.41	8215.97	5662.95	9057.22	8985.38	9250.61	12632.9	12484.9	12649.6	12648.5	12508.4	12649	12641.1	12620.5	12524	12271.7	12037.6	12552.8
K04096	DNA processing protein	8676.36	5591.33	8518.48	7930.88	7510.28	9765.11	9732.57	9840.01	9570.88	9847.95	6341.11	7060.87	8407.85	5150.41	8216.09	5662.95	9032.89	8977.81	9297.47	12632.9	12484.9	12649.6	12648.5	12508.4	12649	12641.1	12620.5	12524	12265.7	12035.6	12551.8
K02338	DNA polymerase III subunit beta [EC:2.7.7.7]	8677.5	5591.33	8516.48	7931.63	7509.78	9765.11	9873.74	9884.09	9671.63	9859.2	6328.61	6997.8	8214.35	5150.41	8215.97	5662.95	9015.97	8960.31	9258.19	12632.9	12484.9	12650.6	12648.5	12508.4	12649	12641.1	12620.5	12525	12273.7	12037.6	12552.8
K03550	holliday junction DNA helicase RuvA [EC:3.6.4.12]	8677.36	5590.33	8516.48	7930.63	7510.28	9765.11	9834.74	9886.09	9673.13	9845.2	6317.11	7019.37	8211.85	5150.41	8215.97	5662.95	9036.47	8959.88	9270.19	12632.9	12484.9	12649.6	12648.5	12508.4	12649	12641.1	12620.5	12524	12273.7	12037.6	12552.8
K09903	uridylate kinase [EC:2.7.4.22]	8677.36	5590.33	8517.48	7930.63	7510.28	9765.11	9834.74	9881.09	9611.13	9829.2	6317.11	7017.37	8211.85	5150.41	8215.97	5662.95	9109.47	8961.38	9274.19	12632.9	12484.9	12649.6	12648.5	12508.4	12649.5	12641.1	12620.5	12524	12277.7	12037.6	12552.8
K01889	phenylalanyl-tRNA synthetase alpha chain [EC:6.1.1.20]	8677.36	5590.33	8516.48	7930.63	7510.28	9765.11	9840.57	9910.26	9627.13	9838.2	6317.11	7021.37	8217.85	5150.41	8215.97	5662.95	9038.14	8962.88	9271.52	12632.9	12484.9	12649.6	12648.5	12508.4	12649	12641.1	12620.5	12524	12273.7	12037.6	12552.8
K00927	phosphoglycerate kinase [EC:2.7.2.3]	8677.36	5590.33	8517.48	7930.63	7510.28	9765.11	9834.74	9904.09	9611.13	9806.2	6339.61	7022.37	8219.35	5150.41	8215.97	5662.95	9052.47	8971.88	9279.69	12632.9	12484.9	12649.6	12648.5	12508.4	12649	12641.1	12620.5	12524	12273.7	12037.6	12552.8
K03177	tRNA pseudouridine55 synthase [EC:5.4.99.25]	8677.36	5590.33	8516.48	7930.63	7510.28	9765.11	9851.74	9865.09	9673.13	9845.2	6317.11	7007.37	8210.85	5150.41	8215.97	5662.95	9034.97	8959.88	9275.19	12632.9	12484.9	12649.6	12648.5	12508.4	12649	12641.1	12620.5	12524	12273.7	12037.6	12554.8
K04075	tRNA(Ile)-lysidine synthase [EC:6.3.4.19]	8723.36	5596.33	8540.48	7988.63	7580.78	9841.11	9774.24	9855.59	9590.63	9775.2	6304.61	6958.37	8202.35	5165.41	8281.97	5702.95	8998.97	8936.88	9230.19	12632.9	12484.9	12649.6	12648.5	12508.4	12648	12641.1	12620.5	12524	12276.7	12041.6	12552.8
K00954	pantetheine-phosphate adenylyltransferase [EC:2.7.7.3]	8676.36	5590.33	8516.48	7930.63	7510.28	9765.11	9889.88	9872.52	9628.13	9806.2	6317.11	7025.37	8211.85	5150.41	8215.97	5662.95	9035.8	8959.21	9279.86	12632.9	12484.9	12649.6	12648.5	12508.4	12649	12641.1	12620.5	12524	12275.7	12037.6	12553.8
K03687	molecular chaperone GrpE	8677.36	5590.33	8516.48	7930.63	7510.28	9765.11	9859.71	9889.26	9636.13	9808.2	6318.11	7022.87	8211.85	5150.41	8215.97	5662.95	9037.85	8961.88	9277.58	12632.9	12484.9	12649.6	12648.5	12508.4	12649	12641.1	12620.5	12524	12273.7	12037.6	12555
K00075	UDP-N-acetylmuramate dehydrogenase [EC:1.3.1.98]	8677.36	5590.33	8516.48	7931.63	7510.28	9765.11	9783.24	9843.34	9513.13	9806.2	6317.11	7002.37	8211.85	5150.41	8216.09	5662.95	9139.47	9013.76	9394.93	12632.9	12484.9	12649.6	12648.5	12508.4	12649.5	12641.1	12620.5	12524	12271.7	12037.6	12552.8
K02563	UDP-N-acetylglucosamine--N-acetylmuramyl-(pentapeptide) pyrophosphoryl-undecaprenol N-acetylglucosamine transferase [EC:2.4.1.227]	8677.36	5590.33	8516.48	7930.63	7510.28	9765.11	9818.74	9867.09	9519.13	9838.2	6317.11	7017.37	8246.85	5150.41	8216.09	5662.95	9118.47	8995.76	9271.15	12632.9	12484.9	12649.6	12648.5	12508.4	12649.5	12641.1	12620.5	12524	12271.7	12037.6	12552.8
K02834	ribosome-binding factor A	8677.36	5590.33	8516.48	7930.63	7510.28	9765.11	9863.74	9885.75	9611.13	9806.2	6318.78	7017.37	8211.85	5150.41	8215.97	5662.95	9036.8	8959.88	9273.52	12632.9	12484.9	12649.6	12648.5	12508.4	12649	12641.1	12620.5	12524	12273.7	12037.6	12554.8
K03040	DNA-directed RNA polymerase subunit alpha [EC:2.7.7.6]	8677.36	5590.33	8516.48	7930.63	7510.28	9765.11	9834.74	9902.09	9611.13	9806.2	6317.11	7038.37	8212.85	5150.41	8215.97	5662.95	9037.97	8959.88	9263.52	12632.9	12484.9	12649.6	12648.5	12508.4	12649	12641.1	12620.5	12524	12273.7	12037.6	12552.8
K02836	peptide chain release factor 2	8677.36	5590.33	8516.48	7930.63	7510.28	9765.11	9846.74	9885.75	9611.13	9806.2	6318.78	7017.37	8211.85	5150.41	8215.97	5662.95	9036.8	8959.88	9271.52	12632.9	12484.9	12649.6	12648.5	12508.4	12649	12641.1	12620.5	12524	12273.7	12037.6	12552.8
K02935	large subunit ribosomal protein L7/L12	8677.36	5590.33	8516.48	7931.63	7510.28	9765.11	9818.74	9881.09	9611.13	9806.2	6317.11	7017.37	8211.85	5150.41	8216.09	5662.95	9044.47	8993.26	9269.81	12632.9	12484.9	12649.6	12648.5	12508.4	12649	12641.1	12620.5	12524	12265.7	12035.6	12552.8
K02982	small subunit ribosomal protein S3	8677.36	5591.33	8516.48	7930.63	7510.28	9765.11	9834.74	9881.09	9611.13	9806.2	6317.11	7031.37	8211.85	5150.41	8215.97	5662.95	9036.47	8959.88	9270.19	12632.9	12484.9	12649.6	12648.5	12508.4	12649	12641.1	12620.5	12524	12273.7	12037.6	12552.8
K02600	transcription termination/antitermination protein NusA	8677.36	5590.33	8516.48	7930.63	7510.28	9765.11	9834.74	9881.09	9611.13	9806.2	6317.11	7023.37	8211.85	5150.41	8215.97	5662.95	9036.47	8959.88	9269.52	12632.9	12484.9	12649.6	12648.5	12508.4	12649	12641.1	12620.5	12524	12273.7	12037.6	12552.8
K03685	ribonuclease III [EC:3.1.26.3]	8677.36	5590.33	8516.48	7930.63	7510.28	9765.11	9834.74	9881.09	9611.13	9808.2	6317.11	7017.37	8211.85	5150.41	8215.97	5662.95	9036.47	8959.88	9270.19	12632.9	12484.9	12649.6	12648.5	12508.4	12649	12641.1	12620.5	12524	12273.7	12037.6	12552.8
K02887	large subunit ribosomal protein L20	8677.36	5590.33	8516.48	7930.63	7510.28	9765.11	9834.74	9881.09	9611.13	9806.2	6317.11	7017.37	8211.85	5150.41	8215.97	5662.95	9036.47	8959.88	9271.19	12632.9	12484.9	12649.6	12648.5	12508.4	12649	12641.1	12620.5	12524	12273.7	12037.6	12552.8
K02528	16S rRNA (adenine1518-N6/adenine1519-N6)-dimethyltransferase [EC:2.1.1.182]	8677.36	5590.33	8516.48	7930.63	7510.28	9765.11	9834.74	9881.09	9611.13	9806.2	6317.11	7017.37	8211.85	5150.41	8215.97	5662.95	9036.47	8959.88	9270.19	12632.9	12484.9	12649.6	12648.5	12508.4	12649	12641.1	12620.5	12524	12273.7	12037.6	12552.8
K02871	large subunit ribosomal protein L13	8677.36	5590.33	8516.48	7930.63	7510.28	9765.11	9834.74	9881.09	9611.13	9806.2	6317.11	7017.37	8211.85	5150.41	8215.97	5662.95	9036.47	8959.88	9270.19	12632.9	12484.9	12649.6	12648.5	12508.4	12649	12641.1	12620.5	12524	12273.7	12037.6	12552.8
K02874	large subunit ribosomal protein L14	8677.36	5590.33	8516.48	7930.63	7510.28	9765.11	9834.74	9881.09	9611.13	9806.2	6317.11	7017.37	8211.85	5150.41	8215.97	5662.95	9036.47	8959.88	9270.19	12632.9	12484.9	12649.6	12648.5	12508.4	12649	12641.1	12620.5	12524	12273.7	12037.6	12552.8
K02892	large subunit ribosomal protein L23	8677.36	5590.33	8516.48	7930.63	7510.28	9765.11	9834.74	9881.09	9611.13	9806.2	6317.11	7017.37	8211.85	5150.41	8215.97	5662.95	9036.47	8959.88	9270.19	12632.9	12484.9	12649.6	12648.5	12508.4	12649	12641.1	12620.5	12524	12273.7	12037.6	12552.8
K02906	large subunit ribosomal protein L3	8677.36	5590.33	8516.48	7930.63	7510.28	9765.11	9834.74	9881.09	9611.13	9806.2	6317.11	7017.37	8211.85	5150.41	8215.97	5662.95	9036.47	8959.88	9270.19	12632.9	12484.9	12649.6	12648.5	12508.4	12649	12641.1	12620.5	12524	12273.7	12037.6	12552.8
K02926	large subunit ribosomal protein L4	8677.36	5590.33	8516.48	7930.63	7510.28	9765.11	9834.74	9881.09	9611.13	9806.2	6317.11	7017.37	8211.85	5150.41	8215.97	5662.95	9036.47	8959.88	9270.19	12632.9	12484.9	12649.6	12648.5	12508.4	12649	12641.1	12620.5	12524	12273.7	12037.6	12552.8
K02933	large subunit ribosomal protein L6	8677.36	5590.33	8516.48	7930.63	7510.28	9765.11	9834.74	9881.09	9611.13	9806.2	6317.11	7017.37	8211.85	5150.41	8215.97	5662.95	9036.47	8959.88	9270.19	12632.9	12484.9	12649.6	12648.5	12508.4	12649	12641.1	12620.5	12524	12273.7	12037.6	12552.8
K02939	large subunit ribosomal protein L9	8677.36	5590.33	8516.48	7930.63	7510.28	9765.11	9834.74	9881.09	9611.13	9806.2	6317.11	7017.37	8211.85	5150.41	8215.97	5662.95	9036.47	8959.88	9270.19	12632.9	12484.9	12649.6	12648.5	12508.4	12649	12641.1	12620.5	12524	12273.7	12037.6	12552.8
K02988	small subunit ribosomal protein S5	8677.36	5590.33	8516.48	7930.63	7510.28	9765.11	9834.74	9881.09	9611.13	9806.2	6317.11	7017.37	8211.85	5150.41	8215.97	5662.95	9036.47	8959.88	9270.19	12632.9	12484.9	12649.6	12648.5	12508.4	12649	12641.1	12620.5	12524	12273.7	12037.6	12552.8
K02994	small subunit ribosomal protein S8	8677.36	5590.33	8516.48	7930.63	7510.28	9765.11	9834.74	9881.09	9611.13	9806.2	6317.11	7017.37	8211.85	5150.41	8215.97	5662.95	9036.47	8959.88	9270.19	12632.9	12484.9	12649.6	12648.5	12508.4	12649	12641.1	12620.5	12524	12273.7	12037.6	12552.8
K02838	ribosome recycling factor	8677.36	5590.33	8516.48	7930.63	7510.28	9765.11	9834.74	9881.09	9611.13	9806.2	6317.11	7017.37	8211.85	5150.41	8215.97	5662.95	9036.47	8959.88	9269.19	12632.9	12484.9	12649.6	12648.5	12508.4	12649	12641.1	12620.5	12524	12273.7	12037.6	12552.8
K02881	large subunit ribosomal protein L18	8677.36	5590.33	8516.48	7930.63	7510.28	9765.11	9834.74	9881.09	9611.13	9804.2	6317.11	7017.37	8211.85	5150.41	8215.97	5662.95	9036.47	8959.88	9270.19	12632.9	12484.9	12649.6	12648.5	12508.4	12649	12641.1	12620.5	12524	12273.7	12037.6	12552.8
K02916	large subunit ribosomal protein L35	8677.36	5590.33	8516.48	7930.63	7510.28	9765.11	9834.74	9881.09	9611.13	9806.2	6317.11	7017.37	8211.85	5150.41	8215.97	5662.95	9036.47	8959.45	9266.39	12632.9	12484.9	12649.6	12648.5	12508.4	12649	12641.1	12620.5	12524	12273.7	12037.6	12552.8
K03625	transcription antitermination protein NusB	8677.36	5590.33	8516.48	7930.63	7510.28	9765.11	9834.74	9881.09	9608.13	9806.2	6317.11	7017.37	8211.85	5150.41	8215.97	5662.95	9036.47	8959.88	9269.19	12632.9	12484.9	12648.6	12648.5	12508.4	12649	12641.1	12620.5	12524	12273.7	12037.6	12552.8
K02357	elongation factor Ts	8677.36	5590.33	8516.48	7930.63	7510.28	9765.11	9834.74	9873.09	9611.13	9806.2	6317.11	7017.37	8211.85	5150.41	8215.97	5662.95	9036.47	8959.88	9270.19	12632.9	12484.9	12649.6	12648.5	12508.4	12649	12641.1	12620.5	12524	12273.7	12037.6	12552.8
K02884	large subunit ribosomal protein L19	8677.36	5590.33	8516.48	7930.63	7510.28	9765.11	9834.74	9873.09	9611.13	9806.2	6317.11	7017.37	8211.85	5150.41	8215.97	5662.95	9036.47	8959.88	9270.19	12632.9	12484.9	12649.6	12648.5	12508.4	12649	12641.1	12620.5	12524	12273.7	12037.6	12552.8
K02931	large subunit ribosomal protein L5	8677.36	5590.33	8516.48	7930.63	7510.28	9765.11	9834.74	9881.09	9611.13	9806.2	6317.11	7017.37	8211.85	5150.41	8215.97	5662.95	9036.47	8959.88	9261.19	12632.9	12484.9	12649.6	12648.5	12508.4	12649	12641.1	12620.5	12524	12273.7	12037.6	12552.8
K02967	small subunit ribosomal protein S2	8677.36	5590.33	8516.48	7930.63	7510.28	9765.11	9834.74	9873.09	9611.13	9806.2	6317.11	7017.37	8211.85	5150.41	8215.97	5662.95	9036.47	8958.88	9270.19	12632.9	12484.9	12649.6	12648.5	12508.4	12649	12641.1	12620.5	12524	12273.7	12037.6	12552.8
K02996	small subunit ribosomal protein S9	8677.36	5590.33	8516.48	7930.63	7510.28	9765.11	9834.74	9881.09	9611.13	9806.2	6317.11	7017.37	8211.85	5150.41	8215.97	5662.95	9036.47	8959.88	9261.19	12632.9	12484.9	12649.6	12648.5	12508.4	12649	12641.1	12620.5	12524	12273.7	12037.6	12552.8
K02863	large subunit ribosomal protein L1	8677.36	5590.33	8516.48	7930.63	7510.28	9765.11	9834.74	9881.09	9611.13	9806.2	6317.11	7017.37	8211.85	5150.41	8215.97	5662.95	9036.47	8959.88	9270.19	12632.9	12484.9	12649.6	12648.5	12508.4	12649	12641.1	12620.5	12524	12265.7	12035.6	12552.8
K02950	small subunit ribosomal protein S12	8677.36	5590.33	8516.48	7930.63	7510.28	9765.11	9834.74	9881.09	9611.13	9806.2	6317.11	7017.37	8211.85	5150.41	8215.97	5662.95	9036.47	8959.88	9270.19	12632.9	12484.9	12649.6	12648.5	12508.4	12649	12641.1	12620.5	12524	12265.7	12035.6	12552.8
K02899	large subunit ribosomal protein L27	8677.36	5590.33	8516.48	7930.63	7510.28	9765.11	9834.74	9868.09	9611.13	9806.2	6317.11	7017.37	8211.85	5150.41	8215.97	5662.95	9036.47	8959.88	9270.19	12632.9	12484.9	12649.6	12648.5	12508.4	12649	12641.1	12620.5	12524	12273.7	12037.6	12552.8
K02835	peptide chain release factor 1	8677.36	5590.33	8516.48	7930.63	7510.28	9765.11	9834.74	9881.09	9594.13	9806.2	6317.11	7017.37	8211.85	5150.41	8215.97	5662.95	9036.47	8959.88	9270.19	12632.9	12484.9	12649.6	12648.5	12508.4	12649	12641.1	12620.5	12524	12273.7	12037.6	12552.8
K02867	large subunit ribosomal protein L11	8677.36	5590.33	8516.48	7930.63	7510.28	9765.11	9834.74	9863.09	9611.13	9806.2	6303.11	7022.37	8211.85	5150.41	8216.97	5662.95	9042.47	8960.88	9275.19	12632.9	12484.9	12649.6	12648.5	12508.4	12649	12641.1	12620.5	12524	12265.7	12035.6	12552.8
K02992	small subunit ribosomal protein S7	8677.36	5590.33	8516.48	7930.63	7510.28	9765.11	9834.74	9881.09	9611.13	9806.2	6317.11	6999.37	8211.85	5150.41	8215.97	5662.95	9036.47	8959.88	9270.19	12632.9	12484.9	12649.6	12648.5	12508.4	12649	12641.1	12620.5	12524	12265.7	12035.6	12552.8
K02876	large subunit ribosomal protein L15	8677.36	5590.33	8516.48	7930.63	7510.28	9765.11	9834.74	9863.09	9611.13	9806.2	6302.11	7017.37	8211.85	5150.41	8215.97	5662.95	9036.47	8959.88	9270.19	12632.9	12484.9	12649.6	12648.5	12508.4	12649	12641.1	12620.5	12524	12273.7	12037.6	12552.8
K02878	large subunit ribosomal protein L16	8677.36	5590.33	8516.48	7930.63	7510.28	9765.11	9834.74	9863.09	9611.13	9806.2	6302.11	7017.37	8211.85	5150.41	8215.97	5662.95	9036.47	8959.88	9270.19	12632.9	12484.9	12649.6	12648.5	12508.4	12649	12641.1	12620.5	12524	12273.7	12037.6	12552.8
K02904	large subunit ribosomal protein L29	8677.36	5590.33	8516.48	7930.63	7510.28	9765.11	9834.74	9863.09	9611.13	9806.2	6302.11	7017.37	8211.85	5150.41	8215.97	5662.95	9036.47	8959.88	9270.19	12632.9	12484.9	12649.6	12648.5	12508.4	12649	12641.1	12620.5	12524	12273.7	12037.6	12552.8
K02888	large subunit ribosomal protein L21	8677.36	5590.33	8516.48	7930.63	7510.28	9765.11	9790.74	9881.09	9611.13	9806.2	6317.11	7017.37	8211.85	5150.41	8215.97	5662.95	9031.47	8959.88	9270.19	12632.9	12484.9	12649.6	12648.5	12508.4	12649	12641.1	12620.5	12524	12273.7	12037.6	12552.8
K02864	large subunit ribosomal protein L10	8677.36	5590.33	8516.48	7930.63	7510.28	9765.11	9834.74	9842.09	9611.13	9806.2	6317.11	7017.37	8211.85	5150.41	8215.97	5662.95	9036.47	8959.88	9261.19	12632.9	12484.9	12649.6	12648.5	12508.4	12649	12641.1	12620.5	12524	12265.7	12035.6	12552.8
K02959	small subunit ribosomal protein S16	8677.36	5590.33	8516.48	7930.63	7510.28	9765.11	9800.74	9873.09	9598.13	9806.2	6317.11	7017.37	8211.85	5150.41	8215.97	5662.95	9033.47	8959.88	9267.19	12632.9	12484.9	12649.6	12648.5	12508.4	12649	12641.1	12620.5	12524	12271.7	12037.6	12552.8
K03101	signal peptidase II [EC:3.4.23.36]	3821.5	5408.99	4887.65	7092.83	6481.08	9158.57	11672.7	11163.6	12003	12063.7	13567.5	14449.3	16229.6	3802.41	3885.59	3919.75	10374	11833.5	8750.48	12578.5	12244.2	12651.2	12644.7	12332.5	12639.8	12631.3	12592.5	12419.6	6515.19	3016.05	12281.2
K02946	small subunit ribosomal protein S10	8677.36	5590.33	8516.48	7930.63	7510.28	9765.11	9807.74	9881.09	9569.13	9806.2	6317.11	6999.37	8211.85	5150.41	8215.97	5662.95	9036.47	8959.88	9262.19	12632.9	12484.9	12649.6	12648.5	12508.4	12649	12641.1	12620.5	12524	12273.7	12037.6	12552.8
K02961	small subunit ribosomal protein S17	8677.36	5590.33	8516.48	7930.63	7510.28	9765.11	9790.74	9852.09	9611.13	9806.2	6302.11	7017.37	8211.85	5150.41	8215.97	5662.95	9031.47	8959.88	9261.19	12632.9	12484.9	12649.6	12648.5	12508.4	12649	12641.1	12620.5	12524	12273.7	12037.6	12552.8
K03470	ribonuclease HII [EC:3.1.26.4]	8677.36	5590.33	8516.48	7930.63	7510.28	9765.11	9778.74	9844.43	9611.13	9806.2	6315.44	7005.37	8210.85	5150.41	8215.97	5662.95	9030.14	8959.88	9267.53	12632.9	12484.9	12649.6	12648.5	12508.4	12649	12641.1	12620.5	12524	12273.7	12037.6	12552.8
K04485	DNA repair protein RadA/Sms	8677.36	5590.33	8517.98	7930.63	7510.28	9765.11	9652.24	9760.43	9522.13	9848.7	6341.94	7008.87	8403.68	5150.41	8214.97	5662.95	9023.81	8976.21	9262.7	12632.9	12484.9	12649.6	12648.5	12508.4	12649	12641.1	12620.5	12524	12273.7	12037.6	12552.8
K02968	small subunit ribosomal protein S20	8677.36	5590.33	8516.48	7930.63	7510.28	9765.11	9812.74	9779.09	9594.13	9806.2	6317.11	7017.37	8211.85	5150.41	8215.97	5662.95	9036.47	8959.88	9261.19	12632.9	12484.9	12649.6	12648.5	12508.4	12649	12641.1	12620.5	12524	12273.7	12037.6	12552.8
K02341	DNA polymerase III subunit delta' [EC:2.7.7.7]	8677.36	5590.33	8516.48	7930.63	7510.28	9765.11	9790.74	9854.09	9611.13	9775.2	6303.61	6994.37	8212.85	5150.41	8215.97	5662.95	9028.47	8950.88	9263.19	12632.9	12484.9	12648.6	12648.5	12508.4	12649	12641.1	12620.5	12524	12271.7	12037.6	12552.8
K00859	dephospho-CoA kinase [EC:2.7.1.24]	8675.36	5590.33	8515.48	7930.63	7510.28	9765.11	9873.88	9900.72	9676.13	9824.2	6290.11	6905.37	8172.85	5150.41	8215.97	5662.95	8984.47	8911.88	9233.99	12632.9	12484.9	12647.6	12648.5	12508.4	12649	12641.1	12620.5	12524	12266.7	12037.6	12550.8
K02990	small subunit ribosomal protein S6	8677.36	5590.33	8516.48	7930.63	7510.28	9765.11	9793.74	9831.09	9517.13	9806.2	6317.11	6995.37	8211.85	5150.41	8215.97	5662.95	9036.47	8959.88	9267.19	12632.9	12484.9	12649.6	12648.5	12508.4	12649	12641.1	12620.5	12524	12273.7	12037.6	12552.8
K02956	small subunit ribosomal protein S15	8677.36	5590.33	8516.48	7930.63	7510.28	9765.11	9769.74	9847.09	9453.13	9806.2	6317.11	7007.37	8211.85	5150.41	8215.97	5662.95	9036.47	8959.88	9266.19	12632.9	12484.9	12649.6	12648.5	12508.4	12649	12641.1	12620.5	12524	12273.7	12037.6	12552.8
K03631	DNA repair protein RecN (Recombination protein N)	8677.36	5590.33	8516.48	7930.63	7509.78	9765.11	9783.74	9802.09	9578.63	9786.2	6310.61	6963.37	8202.35	5150.41	8215.97	5662.95	9003.97	8939.88	9238.19	12632.9	12484.9	12649.6	12648.5	12508.4	12649	12641.1	12620.5	12524	12273.7	12037.6	12552.8
K03595	GTPase	8676.36	5590.33	8515.48	7930.63	7510.28	9765.11	9710.74	9717.98	9488.13	9741.2	6296.11	6970.37	8203.85	5150.41	8216.09	5662.95	9087.47	8997.93	9375.48	12632.9	12484.9	12649.6	12648.5	12508.4	12649	12641.1	12620.5	12524	12271.7	12037.6	12551.8
K03501	16S rRNA (guanine527-N7)-methyltransferase [EC:2.1.1.170]	8676.36	5590.33	8516.48	7930.63	7510.28	9765.11	9749.74	9739.09	9517.13	9775.2	6311.11	6990.37	8211.85	5150.41	8215.97	5662.95	9067.47	8957.88	9263.86	12632.9	12484.9	12649.6	12648.5	12508.4	12649	12641.1	12620.5	12524	12273.7	12037.6	12551.8
K03106	signal recognition particle subunit SRP54 [EC:3.6.5.4]	8677.36	5590.33	8516.48	7930.63	7510.28	9765.11	9687.74	9786.09	9607.13	9671.2	6317.11	7017.37	8211.85	5150.41	8215.97	5662.95	9029.47	8952.88	9259.19	12632.9	12484.9	12649.6	12648.5	12508.4	12649	12641.1	12620.5	12524	12273.7	12037.6	12552.8
K02886	large subunit ribosomal protein L2	8677.36	5590.33	8514.48	7930.63	7510.28	9765.11	9816.74	9820.09	9589.13	9806.2	6293.11	6985.37	8007.85	5150.41	8215.97	5662.95	9031.47	8941.88	9247.19	12632.9	12484.9	12649.6	12648.5	12508.4	12649	12641.1	12620.5	12524	12273.7	12037.6	12552.8
K07447	putative holliday junction resolvase [EC:3.1.-.-]	8677.36	5590.33	8516.48	7930.63	7510.28	9765.11	9712.74	9735.84	9543.63	9758.2	6315.61	7013.37	8211.85	5150.41	8215.97	5662.95	9009.97	8959.88	9265.19	12632.9	12484.9	12649.6	12648.5	12508.4	12649	12641.1	12620.5	12523	12273.7	12037.6	12552.8
K02879	large subunit ribosomal protein L17	8677.36	5590.33	8515.48	7930.63	7510.28	9765.11	9816.74	9802.09	9589.13	9804.2	6278.11	6987.37	8007.85	5150.41	8215.97	5662.95	9031.47	8945.88	9258.19	12632.9	12484.9	12649.6	12648.5	12508.4	12649	12641.1	12620.5	12524	12273.7	12037.6	12552.8
K02340	DNA polymerase III subunit delta [EC:2.7.7.7]	8677.36	5590.33	8516.48	7930.63	7510.28	9765.11	9687.74	9771.09	9517.13	9775.2	6311.11	7003.37	8211.85	5150.41	8215.97	5662.95	9030.47	8958.88	9258.19	12632.9	12484.9	12649.6	12648.5	12508.4	12649	12641.1	12620.5	12524	12265.7	12035.6	12552.8
K02965	small subunit ribosomal protein S19	8677.36	5590.33	8514.48	7930.63	7510.28	9765.11	9816.74	9802.09	9589.13	9806.2	6278.11	6985.37	8007.85	5150.41	8215.97	5662.95	9031.47	8941.88	9247.19	12632.9	12484.9	12649.6	12648.5	12508.4	12649	12641.1	12620.5	12524	12273.7	12037.6	12552.8
K02113	F-type H+-transporting ATPase subunit delta	8676.36	5590.33	8516.48	7930.63	7510.28	9765.11	9732.74	9802.09	9541.13	9681.7	6309.61	6990.37	8211.85	5150.41	8214.97	5662.95	9018.47	8941.88	9241.52	12632.9	12484.9	12649.6	12648.5	12508.4	12649	12641.1	12620.5	12524	12274.7	12037.6	12551.8
K02948	small subunit ribosomal protein S11	8677.36	5590.33	8514.48	7930.63	7510.28	9765.11	9816.74	9785.09	9589.13	9780.2	6275.11	6985.37	8007.85	5150.41	8215.97	5662.95	9028.47	8941.88	9244.07	12632.9	12484.9	12649.6	12648.5	12508.4	12649	12641.1	12620.5	12524	12273.7	12037.6	12552.8
K02952	small subunit ribosomal protein S13	8677.36	5590.33	8514.48	7930.63	7510.28	9765.11	9791.74	9784.09	9525.13	9806.2	6278.11	6985.37	8007.85	5150.41	8215.97	5662.95	9031.47	8938.88	9246.19	12632.9	12484.9	12649.6	12648.5	12508.4	12649	12641.1	12620.5	12524	12273.7	12037.6	12552.8
K09710	ribosome-associated protein	8677.36	5589.33	8516.38	7930.63	7509.78	9765.11	9717.6	9791.53	9590.63	9725.2	6310.61	6892.97	8202.35	5150.41	8215.97	5662.95	8971.97	8935.88	9224.19	12632.9	12484.9	12649.6	12648.5	12508.4	12648	12641.1	12620.5	12524	12273.7	12037.6	12552.8
K03218	23S rRNA (guanosine2251-2'-O)-methyltransferase [EC:2.1.1.185]	8676.36	5590.33	8516.48	7930.63	7510.28	9765.11	9704.38	9752.89	9453.13	9648.2	6296.11	6966.37	8210.85	5150.41	8215.97	5662.95	9034.18	8947.88	9264.25	12632.9	12484.9	12649.6	12648.5	12508.4	12649	12641.1	12620.5	12524	12274.7	12037.6	12552
K02860	16S rRNA processing protein RimM	8676.36	5590.33	8516.48	7930.63	7510.28	9765.11	9679.74	9638.09	9457.13	9750.2	6311.11	6990.37	8210.85	5150.41	8215.97	5662.95	9027.47	8953.88	9260.86	12632.9	12484.9	12649.6	12648.5	12508.4	12649	12641.1	12620.5	12524	12271.7	12037.6	12551.8
K02907	large subunit ribosomal protein L30	8676.36	5590.33	8516.48	7930.63	7510.28	9765.11	9652.74	9611.09	9449.13	9646.2	6302.11	6995.37	8210.85	5150.41	8215.97	5662.95	9032.47	8953.88	9248.86	12632.9	12484.9	12648.6	12648.5	12508.4	12649	12641.1	12620.5	12524	12273.7	12037.6	12551.8
K01591	orotidine-5'-phosphate decarboxylase [EC:4.1.1.23]	8676.36	5590.33	8516.48	7917.63	7469.28	9750.11	9737.74	9654.09	9292.13	9478.7	6310.61	7000.37	8262.85	5150.41	8215.97	5662.95	9036.47	8954.88	9289.86	12632.9	12484.9	12649.6	12648.5	12508.4	12649	12641.1	12620.5	12523	12255.7	12035.6	12549.8
K09748	ribosome maturation factor RimP	8676.36	5590.33	8515.48	7930.63	7510.28	9765.11	9655.57	9575.09	9469.3	9634.2	6256.11	6920.54	8197.18	5150.41	8215.97	5662.95	8973.64	8911.05	9203.69	12632.9	12484.9	12649.6	12648.5	12508.4	12649	12641.1	12620.5	12523	12269.4	12037.6	12551.8
K02890	large subunit ribosomal protein L22	8677.36	5590.33	8516.48	7930.63	7510.28	9765.11	9634.74	9402.09	9348.13	9699.2	6300.11	7012.37	8178.85	5150.41	8215.97	5662.95	9026.47	8954.88	9228.19	12632.9	12484.9	12649.6	12648.5	12508.4	12649	12641.1	12620.5	12524	12273.7	12037.6	12552.8
K02781	glucitol/sorbitol PTS system EIIA component [EC:2.7.1.198]	2925.9	3252.5	4336.12	7967.25	5869.25	14005.2	534.5	599.36	949	529.1	538.5	237.67	1174	1114	2816.55	1270	991.05	899.67	878.45	24925.5	23460.2	25096.2	25175	24310.5	25244	25218	25016.1	24429.8	5284.62	5206.38	19766.8
K00945	CMP/dCMP kinase [EC:2.7.4.25]	8676.86	5594.33	8521.48	7930.63	7510.28	9765.11	9596.74	9671.09	9110.13	9473.2	6282.61	6960.29	8120.68	5150.41	8214.97	5662.95	9031.64	8943.71	9251.78	12632.9	12484.9	12649.6	12648.5	12508.4	12649	12641.1	12620.5	12524	12265.7	12037.6	12546.8
K07305	peptide-methionine (R)-S-oxide reductase [EC:1.8.4.12]	8668.31	5586.33	8501.4	7929.38	7510.78	9765.11	9721.64	9388.69	9841.43	9441.05	6623.86	6952.75	8343.53	5150.41	8215.85	5662.95	8577.75	8497.32	8653.28	12632.9	12484.9	12649.6	12648.5	12508.4	12648.5	12641.1	12620.5	12525	12268.7	12038.6	12553.8
K00773	queuine tRNA-ribosyltransferase [EC:2.4.2.29]	8718.22	5596.33	8537.48	7975.63	7540.28	9826.11	9369.74	9099.34	9350.13	9549.2	6266.11	6908.44	8184.85	5165.41	8281.97	5702.95	8976.64	8754.12	9177.49	12632.9	12484.9	12649.6	12648.5	12508.4	12649	12641.1	12620.5	12523	12269.7	12041.6	12551.8
K03210	preprotein translocase subunit YajC	8685.36	5596.33	8739.58	7930.63	7512.28	9765.11	9200.24	8872.59	9043.63	9422.2	6300.11	6992.52	8162.85	5155.41	8402.97	5680.95	8991.47	8922.88	9146.44	12639.9	12493.9	12654.6	12687.5	12577.4	12663	12661.1	12653.5	12554	12272.7	12041.6	12555.8
K09761	16S rRNA (uracil1498-N3)-methyltransferase [EC:2.1.1.193]	8675.36	5590.33	8516.48	7930.63	7510.28	9765.11	9325.74	8879.09	9089.13	9530.2	6271.11	6995.37	8151.85	5150.41	8215.97	5662.95	9012.97	8940.88	9123.86	12632.9	12484.9	12649.6	12648.5	12508.4	12649	12641.1	12620.5	12524	12269.7	12037.6	12552.8
K03602	exodeoxyribonuclease VII small subunit [EC:3.1.11.6]	8676.36	5590.33	8515.48	7930.63	7509.78	9765.11	9373.24	9277.59	8851.13	9272.2	6296.11	6914.37	8194.35	5150.41	8214.97	5662.95	8980.47	8917.88	9200.19	12632.9	12484.9	12649.6	12648.5	12508.4	12649	12641.1	12620.5	12523	12256.7	12035.6	12548.8
K00940	nucleoside-diphosphate kinase [EC:2.7.4.6]	8668.11	5582.33	8286.73	7912.38	7454.28	9748.11	9501.24	9581.14	9370.63	9122.45	6244.11	6829.62	8129.85	5145.41	8027.97	5644.95	8972.22	8942.88	9237.47	12624.9	12465.9	12635.6	12609.5	12439.4	12635	12621.1	12587.5	12494	12266.7	12032.6	12523.8
K00943	dTMP kinase [EC:2.7.4.9]	8676.11	5589.33	8514.13	7930.63	7510.28	9765.11	9393.71	9135.99	9145.88	8738.2	6277.86	6913.22	8191.1	5150.41	8215.97	5662.95	8972.8	9121.71	9204.64	12632.9	12484.9	12648.6	12648.5	12507.4	12649	12641.1	12620.5	12523	12259.7	12034.6	12550.8
K00851	gluconokinase [EC:2.7.1.12]	10187	9074.66	10533.8	10263.7	10084.1	11213.4	6089.27	4525.24	5875.79	5475.05	5745.36	6058.63	7865.77	6206.74	9036.42	6743.95	8654.14	9155.96	8863.37	12632.9	12484.9	12647.6	12649.1	12572.4	12650.4	12642.5	12631.9	12581.3	12248.1	12038.3	12545.1
K00919	4-diphosphocytidyl-2-C-methyl-D-erythritol kinase [EC:2.7.1.148]	8675.36	5590.33	8513.48	7930.63	7510.28	9765.11	9424.74	9023.43	8894.13	9010.7	6261.11	6929.37	8127.85	5150.41	8215.97	5662.95	8962.31	8943.38	9186.66	12632.9	12484.9	12649.6	12648.5	12508.4	12649	12641.1	12620.5	12523	12256.7	12034.6	12548.8
K06925	tRNA threonylcarbamoyladenosine biosynthesis protein TsaE	8676.36	5590.33	8513.28	7930.63	7510.28	9765.11	9240.24	9225.29	8969.13	9387.5	6133.61	6775.37	8108.85	5150.41	8214.97	5662.95	8864.97	8863.68	9153.69	12632.9	12484.9	12649.6	12648.5	12508.4	12649	12641.1	12620.5	12523	12273.7	12037.6	12551.8
K03722	ATP-dependent DNA helicase DinG [EC:3.6.4.12]	8754.51	5599.83	8546.43	7990.63	7581.78	9841.11	7566.1	6385.75	7646.38	7912.6	6082.06	6588.97	8508.6	5165.41	8282.14	5703.45	10355.2	11645.4	11139.3	12632.9	12484.9	12648.6	12648.5	12507.4	12650.5	12641.1	12620.6	12522	12261.7	12038.6	12552.8
K09815	zinc transport system substrate-binding protein	233.29	42.5	1699.55	125	377.75	97.75	4647.14	2972.46	2100	2458.85	530.94	820.75	569.08	35	981.55	158	2762.25	4541.61	3857.37	25176.5	24575.8	25316.8	25278	24179.5	25272.5	25205	25054.5	24530.2	15296.9	6312.14	26278.2
K04042	bifunctional UDP-N-acetylglucosamine pyrophosphorylase / Glucosamine-1-phosphate N-acetyltransferase [EC:2.7.7.23 2.3.1.157]	8675.11	5589.33	8515.23	7930.63	7510.28	9765.11	9214.24	8780.89	8856.88	8738.2	6293.36	6907.37	8366.1	5150.41	8216.97	5662.95	8966.14	8924.05	9202.02	12632.9	12484.9	12648.6	12648.5	12507.4	12649	12641.1	12620.5	12523	12256.7	12034.6	12547.8
K03529	chromosome segregation protein	8720.71	5596.33	8535.03	7988.63	7581.28	9841.11	9201.24	8774.19	8873.38	8843.4	6222.86	6841.7	7951.43	5165.41	8281.3	5702.95	8960.47	9058.18	9128.03	12632.9	12484.9	12648.6	12648.5	12508.4	12649	12641.1	12620.5	12522	12249.7	12036.6	12547.8
K00995	CDP-diacylglycerol---glycerol-3-phosphate 3-phosphatidyltransferase [EC:2.7.8.5]	8440.88	5571.83	8783.36	7947.63	7621.28	9778.78	8809.92	9918.22	8452.74	6956.55	4587.12	6510.9	10029.1	3267.33	7439.84	3964.2	8691.53	8989.38	8813.48	12705.9	12623.9	12694.6	12687.5	12576.1	12662	12661.1	12653.5	12554.5	15841.5	12384.6	14820.7
K07082	UPF0755 protein	8671.36	5589.33	8445.48	7930.63	7510.28	9765.11	8151.74	9319.65	9239.13	9699.2	6283.11	7005.37	8207.85	5149.41	8073.97	5660.95	8972.97	8898.88	9185.39	12599.9	12113.9	12584.6	12593.5	12498.4	12635	12639.1	12583.5	12440	12270.7	12009.6	12536.8
K00100	butanol dehydrogenase [EC:1.1.1.-]	8771.49	1870.7	6073.95	4273.6	3437.4	7052.4	13032.7	9750.34	17712	15858.9	18201.2	23777	44098.3	20658.8	15079.4	19275.9	19221.3	19739.4	14309.8	99.8	294.2	26.8	46.6	287.2	29.9	33.6	68.1	160.8	7655.9	9195.2	1098.48
K05896	segregation and condensation protein A	8729.71	5599	8535.7	7988.63	7581.28	9841.11	9165.24	8769.19	8768.38	8804.4	6211.86	6807.7	7951.43	5193.74	8298.63	5732.95	8932.47	8872.18	9120.03	12632.9	12484.9	12648.6	12648.5	12508.4	12649	12641.1	12620.5	12522	12257.7	12038.6	12547.8
K03925	MraZ protein	8670.97	5587.33	8508.76	7930.38	7510.28	9765.11	9368.24	9104.26	8881.63	9068.25	6158.95	6835.79	8109.52	5150.41	8214.97	5662.95	8542.56	8690.25	9051.24	12632.9	12484.9	12649.6	12648.5	12508.4	12648.5	12641.1	12620.5	12524	12273.7	12037.6	12549.8
K07042	probable rRNA maturation factor	8675.11	5590.33	8515.23	7930.63	7510.28	9765.11	9112.24	8705.39	8784.88	8768.2	6260.86	6886.37	8162.1	5150.41	8215.97	5662.95	8972.97	8908.05	9190.69	12632.9	12484.9	12648.6	12648.5	12507.4	12649	12641.1	12620.5	12523	12256.7	12034.6	12548.8
K03431	phosphoglucosamine mutase [EC:5.4.2.10]	8674.11	5591.33	8516.23	7930.63	7510.28	9765.11	9089.24	8648.89	8774.38	8703.2	6238.36	6878.87	8147.1	5150.41	8215.97	5662.95	8957.97	8880.05	9176.36	12632.9	12484.9	12648.6	12648.5	12507.4	12649	12641.1	12620.5	12523	12254.7	12034.6	12548.8
K09747	uncharacterized protein	8676.11	5590.33	8514.23	7930.63	7510.28	9765.11	9159.41	8717.79	8881.38	8868.7	6246.86	6870.62	8184.43	5150.41	8215.97	5662.95	8921.47	8339.38	9150.95	12632.9	12484.9	12648.6	12648.5	12508.4	12649	12641.1	12620.5	12522	12246.7	12033.6	12549.8
K06024	segregation and condensation protein B	8683.71	5593	8511.7	7930.63	7510.28	9765.11	9054.24	8733.19	8789.38	8741.4	6211.86	6792.7	7943.43	5178.74	8232.63	5692.95	8919.47	8870.18	9113.03	12632.9	12484.9	12648.6	12648.5	12508.4	12649	12641.1	12620.5	12522	12254.7	12034.6	12547.8
K03282	large conductance mechanosensitive channel	8674.64	5589.33	8512.48	7930.63	7510.28	9765.11	8700.24	8196.27	8771.13	9086.45	6206.28	6860.98	8142.35	5150.41	8212.97	5662.95	8943.22	9099.49	9138.11	12632.9	12484.9	12649.6	12648.5	12508.4	12649	12639.1	12618.5	12524	12268.7	12037.6	12547.8
K02783	glucitol/sorbitol PTS system EIIC component	2426.8	2843	4051	6982	4954	13020	611	668.72	990	450.2	613	345.34	1286	862	2470.34	891	1286.34	1289.34	1416.66	24924	23446	25096	25174	24236	25244	25206	24992	24390	5236	5152	19758
K01962	acetyl-CoA carboxylase carboxyl transferase subunit alpha [EC:6.4.1.2 2.1.3.15]	9845.97	6999.33	9701.23	11401.6	9930.28	16257.1	7174.24	6340.15	7420.05	7459.7	4593.86	4556.61	3999.76	5568.41	9112.59	6046.95	7902.91	7218.29	8382.01	12631.9	12486.9	12648.6	12651.5	12547.4	12650	12643.1	12626.5	12538	12268.4	12054.6	12505.8
K00128	aldehyde dehydrogenase (NAD+) [EC:1.2.1.3]	550.43	60.16	823.19	60.25	393.5	48.66	32857.8	26765.9	33554.2	35038.5	20889.8	22503	29193.2	1947.75	1444.79	1791.75	20422.6	25418.9	18466.4	359	1593	322	165	32.66	51.5	7	111.3	261.5	14480.2	1466	9070.12
K00874	2-dehydro-3-deoxygluconokinase [EC:2.7.1.45]	9678.73	10711.6	11076.6	8004.04	9115.69	5002.85	7262.89	7801	8513.43	9271.4	7678.33	7046.92	6267.36	4675.99	7551.87	5281.2	8818.59	7427.25	9602.51	12601.4	12114.6	12594.4	12629.8	12584.3	12650.2	12649.8	12611.1	12527.4	11900.9	11929.6	12472.9
K03711	Fur family transcriptional regulator, ferric uptake regulator	416.31	51.66	1216.74	23.5	115	16.99	16531.5	18115	17509.1	17448.2	15655.6	17087	20901.7	1905.08	1475	1780.25	11660.5	14208	9941.18	12564	12213	12650	12639	12092	12638.5	12606	12529.1	12271.5	6492.57	2948	12304.1
K02435	aspartyl-tRNA(Asn)/glutamyl-tRNA(Gln) amidotransferase subunit C [EC:6.3.5.6 6.3.5.7]	8675.71	5590.33	8514.13	7930.38	7509.78	9765.11	9167.24	8743.24	8697.13	8758.35	6031.66	6587.05	8100.6	5150.41	8215.3	5662.95	8784.45	8784.05	9041.11	12632.9	12484.9	12648.6	12648.5	12508.4	12649	12641.1	12620.5	12523	12255.7	12034.6	12547.8
K02911	large subunit ribosomal protein L32	7524.5	4186.33	7548.98	4438.63	5023.28	3245.11	10101.7	10019.1	10258.1	10409.7	7912.11	9180.05	12289.9	4737.41	7504.97	5296.95	9941.22	10019.9	9721.47	12641.9	12501.9	12663.6	12684.5	12538.4	12662	12658.1	12647.5	12539	12268.7	12025.6	12623.8
K02434	aspartyl-tRNA(Asn)/glutamyl-tRNA(Gln) amidotransferase subunit B [EC:6.3.5.6 6.3.5.7]	8675.71	5590.33	8514.13	7930.38	7509.78	9765.11	9102.24	8680.24	8693.13	8623.35	6031.66	6585.05	8100.6	5150.41	8215.3	5662.95	8782.45	8780.05	9034.11	12632.9	12484.9	12648.6	12648.5	12508.4	12649	12641.1	12620.5	12523	12255.7	12034.6	12547.8
K00609	aspartate carbamoyltransferase catalytic subunit [EC:2.1.3.2]	7206.56	2110	6528.61	5644.3	4965.95	8377.78	11452.3	11133.2	11533.6	12113.6	7104.61	7669.84	8994.45	4109.08	7461.64	4621.95	9378.71	9346.08	9565.05	12632.9	12484.9	12649.6	12647.8	12443.4	12647.7	12636.8	12607.2	12465.6	12273.7	12037	12548.6
K01821	4-oxalocrotonate tautomerase [EC:5.3.2.6]	8418.01	5566.32	8490.93	7919.38	7415.78	9753.77	8287.73	6287.65	8949.94	8590.1	11011	9692.25	8270.35	3260.33	7251.06	3946.7	10868.4	10377.8	11199.2	12567.9	12364.9	12616.6	12648.5	12508.1	12649.5	12638.1	12618.5	12520.5	8682.81	11690.6	10310
K03060	DNA-directed RNA polymerase subunit omega [EC:2.7.7.6]	8672.11	5590.33	8511.23	7930.63	7510.28	9765.11	8838.24	8215.39	8551.38	8623.7	6211.36	6809.37	8124.1	5150.41	8215.97	5662.95	8939.97	8652.05	9133.19	12632.9	12484.9	12648.6	12648.5	12507.4	12649	12641.1	12620.5	12523	12252.7	12034.6	12547.8
K03589	cell division protein FtsQ	8673.36	5590.33	8509.48	7930.38	7510.28	9765.11	8538.74	7835.34	8636.38	9026.2	6225.11	6906.87	7947.85	5150.41	8214.97	5662.95	8952.47	8873.88	9066.61	12632.9	12484.9	12649.6	12648.5	12508.4	12649	12641.1	12620.5	12524	12265.7	12037.6	12551.8
K07507	putative Mg2+ transporter-C (MgtC) family protein	5299.29	236.33	4751.01	899.5	1258.25	653.91	11559.1	10279.4	14147	15665.6	11085.8	11252.7	11739.3	3254.08	5668.88	3530.75	11201	10976.8	11042.7	12643.5	12192.2	12612.2	12587	12254.2	12634	12610	12517.2	12290.2	15488.5	12243.4	14642.9
K01810	glucose-6-phosphate isomerase [EC:5.3.1.9]	8422.86	5565.16	8516.28	7930.63	7511.28	9765.11	9485.49	9598.61	9284.63	9616.75	6310.44	6981.7	8332.18	3261.33	7249.89	3946.2	8969.99	8939.6	9221.6	12632.9	12484.9	12649.6	12648.5	12508.4	12649	12641.1	12620.6	12523.5	12275.5	12037.6	12553.8
K11991	tRNA(adenine34) deaminase [EC:3.5.4.33]	8422.86	5564.16	8577.11	7919.63	7413.78	9755.11	9043.49	8694.26	9458.63	8581.75	7361.61	8304.37	12087.9	3262.33	7252.89	3946.2	9774.97	9916.43	9437.72	12573.9	12366.9	12618.6	12648.5	12508.4	12648	12641.1	12620.5	12521.5	8980.48	11705.6	10440.8
K02039	phosphate transport system protein	8646.36	5586.83	8512.98	7930.88	7510.28	9765.11	9381.94	8866.24	8809.28	8942.65	6288.11	6860.02	8137.85	5150.41	8215.47	5662.45	8288.78	8066.71	8169.65	12632.9	12484.9	12649.6	12648.5	12507.4	12648	12639.1	12618.5	12523	12250.7	12034.6	12547.8
K03439	tRNA (guanine-N7-)-methyltransferase [EC:2.1.1.33]	8674.86	5590.33	8510.48	7930.63	7510.28	9765.11	8332.24	7473.59	8406.63	8945.7	6265.61	6900.62	8198.35	5150.41	8214.97	5662.95	8986.47	8888.38	9072.77	12632.9	12484.9	12649.6	12648.5	12508.4	12649	12641.1	12620.5	12523	12267.7	12037.6	12551.8
K03075	preprotein translocase subunit SecG	8667.36	5589.33	8514.48	7918.63	7414.28	9754.11	9794.74	9790.09	9617.13	9804.2	6284.11	6888.37	8198.85	5070.41	8203.97	5565.95	9036.47	8953.88	9247.19	12570.9	12365.9	12618.6	12648.5	12508.4	12649	12641.1	12620.5	12522	8843.73	11699.6	10381.8
K03565	regulatory protein	8675.36	5590.33	8513.48	7930.63	7510.28	9765.11	8533.24	8099.09	8453.13	8522.7	6095.61	6639.62	8065.85	5150.41	8213.97	5662.95	8847.97	8638.88	9078.61	12632.9	12484.9	12648.6	12648.5	12508.4	12649	12640.1	12620.5	12523	12265.7	12036.6	12550.8
K03536	ribonuclease P protein component [EC:3.1.26.5]	8675.22	5590.33	8512.48	7918.63	7414.28	9754.11	9501.41	9558.42	9388.13	9779.2	6267.11	6970.94	8201.85	5150.41	8215.97	5662.95	8982.9	8936.45	9211.26	12570.9	12365.9	12619.6	12648.5	12508.4	12649	12641.1	12620.5	12524	8851.73	11701.6	10381.8
K00764	amidophosphoribosyltransferase [EC:2.4.2.14]	7204.61	2111	6527.06	5644.3	4965.95	8377.78	11190.4	10937.9	11175	11771.9	6873.86	7460.44	8727.6	4109.08	7461.64	4621.95	9268.8	9181.71	9495.59	12632.9	12484.9	12649.6	12647.8	12443.4	12647.7	12636.8	12607.2	12465.6	12272.7	12037	12546.5
K03073	preprotein translocase subunit SecE	8676.36	5590.33	8513.48	7918.63	7414.28	9754.11	9548.74	9206.09	9296.13	9661.7	6275.11	6937.37	7970.85	5150.41	8215.97	5662.95	9014.47	8927.05	9187.79	12570.9	12365.9	12618.6	12648.5	12508.4	12649	12641.1	12620.5	12524	8843.73	11699.6	10381.8
K15738	ABC transport system ATP-binding/permease protein	8672.36	5589.33	8508.98	7930.63	7510.28	9765.11	8227.24	7527.42	8505.3	8681.2	6157.11	6697.29	7871.01	5150.41	8212.97	5662.95	8811.31	8257.05	8920.94	12632.9	12484.9	12649.6	12648.5	12508.4	12649	12641.1	12620.5	12523	12263.4	12037.6	12549.8
K06958	RNase adapter protein RapZ	8672.11	5590.33	8510.03	7930.63	7510.28	9765.11	8334.74	7797.59	8079.38	8248	6007.36	6500.87	7983.1	5150.41	8214.97	5662.95	8691.47	8723.85	9004.86	12632.9	12484.9	12647.6	12648.5	12507.4	12649	12639.1	12618.5	12523	12262.7	12035.6	12545.8
K00158	pyruvate oxidase [EC:1.2.3.3]	13369.4	13277.2	14193.8	20680.3	17355.1	30707.1	1803	340.89	1041.66	269	177	68.66	1276	5570.66	10755.6	6169.9	5597.28	3677.34	5343.89	12574.8	12382.2	12618.8	12658.9	12691.2	12652.1	12652.3	12650.7	12622.5	9104.4	11788.5	10362.9
K03499	trk system potassium uptake protein	8513.13	5583.33	8576.39	7979.13	7547.28	9806.28	7689.13	8937.27	7156.83	7058.85	3898.22	5726.09	9760.66	3268.33	7278.1	3967.7	9844.29	12466.2	10697.9	12638.9	12510.4	12651.1	12648.5	12509.1	12649.5	12641.1	12620.8	12526	12449.1	12136.4	12622.2
K02237	competence protein ComEA	8413.81	5565.16	8516.66	7931.63	7510.28	9765.11	8696.53	7655.94	9090.18	8612.65	6733.86	7050.67	8730.7	3261.33	7248.89	3946.2	8975.88	9069.3	9210.58	12632.9	12484.9	12647.6	12648.5	12507.4	12648	12641.1	12620.5	12521.5	12252.5	12033.6	12544
K01424	L-asparaginase [EC:3.5.1.1]	8458.9	5574.16	8517.85	7930.63	7510.28	9765.11	7682.36	6668.26	7999.13	7757.75	6108.72	6544.13	8011.76	3261.33	7252.89	3947.2	10566	10883.6	11125.8	12632.9	12484.9	12649.6	12648.5	12508.4	12651	12638.1	12618.5	12524.5	12282.5	12038.6	12551.1
K02970	small subunit ribosomal protein S21	8660.42	5587.33	8450.28	7931.63	7511.28	9764.11	9734.42	8975.52	9849.6	10603.6	5534.61	5419.16	4509.11	5069.41	8199.47	5565.95	8044.03	7406.32	8719.4	12629.9	12483.9	12648.6	12648.5	12508.4	12649	12641.1	12620.5	12524	12120.4	12030.6	12485.1
K01520	dUTP pyrophosphatase [EC:3.6.1.23]	8643.36	5585.83	8434.08	7930.63	7510.28	9765.11	8088.74	9292.92	8836.13	9166.2	6282.61	6884.27	7953.85	5149.41	8072.47	5660.45	7841.47	6609.71	7625.03	12599.9	12113.9	12584.6	12593.5	12498.4	12635	12639.1	12583.5	12439	12253.7	12007.6	12535.8
K03575	A/G-specific adenine glycosylase [EC:3.2.2.31]	7930.36	5124.33	8026.38	6658.38	6171.28	8540.11	9186.6	8883.03	9043.38	9223.45	6288.61	6990.72	8168.85	4715.41	7463.97	4958.95	8981.72	8957.63	9104.52	12618.9	12467.9	12649.6	12646.5	12371.4	12649	12622.1	12576.5	12449	12245.7	12030.6	12528.8
K03705	heat-inducible transcriptional repressor	8671.71	5590.33	8514.06	7918.63	7413.78	9754.11	9045.74	8473.71	8528.38	8751.6	6169.83	6689.7	8110.27	5150.41	8215.3	5662.95	8913.37	8877.05	9111.53	12570.9	12365.9	12617.6	12648.5	12507.4	12649	12639.1	12618.5	12521	8822.73	11696.6	10375.8
K00800	3-phosphoshikimate 1-carboxyvinyltransferase [EC:2.5.1.19]	6948	2057	6325.69	5375.05	4666.7	8182.53	9685.74	9798.59	9389.8	9570.2	6272.11	7043.72	8192.85	3935.08	7104.38	4316.45	9345.92	9157.81	9308.9	12679.4	12576.6	12678.4	12646.8	12379.9	12648.2	12629.8	12587.1	12429.9	15651.1	12329.6	14688.7
K07497	putative transposase	5334.93	10530.5	6476.89	6910.99	7780.49	4219.3	19308.8	18014.7	24063.7	27125	28353.9	27446.2	26512.6	8751.57	5247.32	8253.25	16068	15673.9	12631.2	130	240	64	2.01	198.31	3.99	13.99	39.99	187.49	7311.05	697.01	4568.11
K02837	peptide chain release factor 3	8640.22	5586.83	8500.98	7930.63	7510.28	9765.11	7857.91	6864.42	8129.63	8442.2	6093.11	6466.94	7823.18	5150.41	8211.47	5662.45	7951.2	7474.28	7799.5	12632.9	12484.9	12648.6	12648.5	12508.4	12647.5	12641.1	12620.5	12523	12253.7	12037.6	12546.8
K01923	phosphoribosylaminoimidazole-succinocarboxamide synthase [EC:6.3.2.6]	7201.36	2111	6519.81	5643.3	4965.95	8377.78	10433.2	10121.1	10040.8	10189.2	6496.11	7208.29	8487.85	4109.08	7462.64	4621.95	9180.8	9063.88	9365.16	12632.9	12484.9	12649.6	12647.8	12443.4	12648.7	12636.8	12607.2	12465.6	12268.7	12037	12546.5
K00133	aspartate-semialdehyde dehydrogenase [EC:1.2.1.11]	7248.5	2116	6536.81	5701.3	5036.95	8453.78	10160.7	10200.3	9835.3	10605.7	6390.31	7098.47	8257.85	4124.08	7527.76	4661.95	9084.48	9028.52	9291.23	12632.9	12484.9	12649.6	12647.8	12443.4	12648.7	12636.8	12607.2	12465.6	12262.7	12039	12549.5
K09117	uncharacterized protein	8665.96	5588.33	8438.31	7918.63	7414.28	9754.11	7908.91	8933.69	8920.63	8860.1	6067.78	6546.45	7668.85	5149.41	8072.3	5660.95	8788.81	8346.04	8984.62	12537.9	11994.9	12552.6	12593.5	12498.4	12636	12639.1	12583.5	12437	8828.73	11670.6	10362.8
K06158	ATP-binding cassette, subfamily F, member 3	8667.42	5590.33	8439.28	7932.88	7511.28	9764.11	9152.78	9039.52	8570.85	9382.35	4741.86	4871.41	3964.36	5149.41	8210.59	5662.95	7789.36	7136.78	8896.33	12629.9	12483.9	12648.6	12648.5	12508.4	12649	12641.1	12620.5	12523	12116.4	12031.6	12484.8
K01807	ribose 5-phosphate isomerase A [EC:5.3.1.6]	9842.17	7001.83	9713.63	11473.2	10042.5	16348.3	6512.1	5491.92	6365.8	5740.45	4669.61	4443.21	3966.51	5583.41	9176.81	6087.65	6654.47	4519.35	6405.91	12634.3	12507.5	12649	12652.3	12549	12648.2	12643.9	12627.5	12538.4	12283.6	12126.2	12510.4
K00215	4-hydroxy-tetrahydrodipicolinate reductase [EC:1.17.1.8]	7205.5	2110	6517.81	5643.55	4966.95	8377.78	10132.2	10106.5	9653.55	10000.2	6366.61	7137.97	8423.85	4109.08	7461.64	4621.95	9052.05	9012.06	9303.52	12632.9	12484.9	12649.6	12647.8	12443.4	12647.7	12636.8	12607.2	12465.6	12267.7	12037	12550.5
K03696	ATP-dependent Clp protease ATP-binding subunit ClpC	8460.23	5569.83	8585.64	7977.63	7483.78	9830.78	8870.19	8634.78	9485.46	8975.65	4897.25	6135.72	10841.6	3277.33	7317.05	3986.2	8482.5	8670.32	8490.11	12573.9	12366.9	12618.6	12648.5	12508.1	12648	12638.1	12618.5	12521.5	8973.15	11709.6	10434.8
K00602	phosphoribosylaminoimidazolecarboxamide formyltransferase / IMP cyclohydrolase [EC:2.1.2.3 3.5.4.10]	7201.36	2110	6512.81	5656.3	5006.95	8392.78	10008.7	10280.8	9718.8	9921.2	6318.36	7047.04	8206.6	4109.08	7461.64	4621.95	9023.8	8962.96	9258.94	12632.9	12484.9	12648.6	12647.8	12443.4	12647.7	12637.8	12607.2	12465.6	12268.7	12037	12546.5
K11737	D-serine/D-alanine/glycine transporter	101.4	16	1293.5	16	98	12	3838.83	1057.3	1448.33	906.6	2144.5	2604.33	6382.67	17	573.67	91	3066.68	3595	3074.55	25035	24264	25227	25200	24040	25244	25164	24988	24466	8485.33	5493	21925
K01945	phosphoribosylamine---glycine ligase [EC:6.3.4.13]	7201.36	2110	6518.81	5643.3	4965.95	8377.78	9815.74	9836.09	9515.3	9754.7	6388.11	7090.54	8642.85	4109.08	7460.64	4621.95	9056.8	9205.88	9273.52	12632.9	12484.9	12649.6	12647.8	12443.4	12647.7	12636.8	12607.2	12465.6	12267.7	12037	12546.5
K01933	phosphoribosylformylglycinamidine cyclo-ligase [EC:6.3.3.1]	7201.36	2111	6516.81	5643.3	4965.95	8377.78	9797.74	9708.09	9466.8	9718.2	6335.11	7045.04	8415.85	4109.08	7460.64	4621.95	9018.8	8966.88	9256.19	12632.9	12484.9	12648.6	12647.8	12443.4	12647.7	12636.8	12607.2	12465.6	12267.7	12037	12546.5
K01809	mannose-6-phosphate isomerase [EC:5.3.1.8]	8439.36	5567.66	8578.44	7917.38	7468.78	9750.11	8158.85	5978.31	6663.38	6492.5	5839.97	6318.29	8197.02	3262.33	7392.39	3948.7	9345.29	8634.35	9882.88	12665.9	12855.9	12713.6	12703.5	12517.4	12664.5	12640.1	12655.5	12604.5	12246.5	12065.6	12553.8
K01588	5-(carboxyamino)imidazole ribonucleotide mutase [EC:5.4.99.18]	7201.36	2110	6512.81	5643.3	4965.95	8377.78	9833.74	9711.59	9523.8	9767.2	6311.81	7013.04	8211.85	4109.08	7460.64	4621.95	9018.9	8949.38	9232.19	12632.9	12484.9	12650.6	12647.8	12443.4	12647.7	12636.8	12607.2	12465.6	12267.7	12037	12546.5
K07568	S-adenosylmethionine:tRNA ribosyltransferase-isomerase [EC:2.4.99.17]	8661.61	5589.33	8435.73	7917.63	7469.28	9749.11	8898.74	8944.78	8378.05	8960.7	4628.03	4713.79	3775.26	5149.41	8211.47	5662.95	7680.74	7050.38	8529.71	12629.9	12483.9	12649.6	12648.5	12509.4	12649	12641.1	12620.5	12523	12118.4	12030.6	12484.8
K03437	RNA methyltransferase, TrmH family	8419.46	5565.16	8507.94	7918.63	7413.78	9754.11	8599.99	8799.95	8759.13	8443.15	6046.41	6656.7	8028.19	3261.33	7247.22	3946.2	8803.12	8958.1	9059.31	12570.9	12365.9	12619.6	12648.5	12508.4	12648	12638.1	12618.5	12524.5	8857.48	11702.6	10379.8
K11175	phosphoribosylglycinamide formyltransferase 1 [EC:2.1.2.2]	7201.36	2110	6512.81	5643.3	4965.95	8377.78	9709.24	9683.39	9407.3	9687.2	6260.11	6964.04	8216.85	4109.08	7460.64	4621.95	9017.8	8941.88	9212.89	12632.9	12484.9	12649.6	12647.8	12443.4	12647.7	12636.8	12607.2	12465.6	12265.7	12037	12546.5
K07636	two-component system, OmpR family, phosphate regulon sensor histidine kinase PhoR [EC:2.7.13.3]	8398.47	5531.33	8227.73	7619.63	7067.28	9504.11	9212.74	9804.49	8743.05	9723.7	4585.87	4771.36	3850.76	4963.41	7799.47	5327.95	7649.24	7020.98	8515.34	12615.9	12468.9	12647.6	12647.5	12447.4	12649	12634.1	12600.5	12491	12130.4	12036.6	12468.8
K07040	uncharacterized protein	8413.61	5564.16	8504.86	7930.63	7510.28	9765.11	7667.99	7256.84	7470.38	6731.25	5946.86	6343.37	7932.6	3261.33	7247.89	3946.2	8654.47	8696.6	8911.42	12632.9	12484.9	12647.6	12648.5	12507.4	12648	12641.1	12620.5	12521.5	12247.5	12033.6	12541.8
K03386	peroxiredoxin (alkyl hydroperoxide reductase subunit C) [EC:1.11.1.15]	2102.23	3549.83	3115.63	2321.33	2753.83	1413.99	12649.2	11272.4	13511.8	14578.5	11949.8	12620.7	15418	4834.49	3181	4538	8783.28	11456.8	7831.04	12623	12331	12679	12639.7	12155.7	12638.8	12608.3	12542.4	12325.3	9711.16	3274.67	14390.8
K03823	phosphinothricin acetyltransferase [EC:2.3.1.183]	3804.53	5406.16	4801.68	7104.58	6578.08	9168.24	10718.8	9468.62	11402.4	12573.4	9604.82	9855.52	10863.5	3801.41	3879.09	3920.25	7915.62	8923.18	7535.94	12637.5	12362.2	12677.2	12644.7	12332.2	12641.8	12628.3	12590.6	12419.6	9796.86	3346.05	14374.4
K03216	tRNA (cytidine/uridine-2'-O-)-methyltransferase [EC:2.1.1.207]	8410.47	5565.16	8501.06	7930.63	7510.28	9765.11	7145.49	5662.64	7626.88	7797.95	6123.36	6608.94	7866.6	3261.33	7248.89	3946.2	8816.39	8609.04	8852.07	12632.9	12484.9	12648.6	12648.5	12507.4	12649	12641.1	12620.5	12522.5	12255.5	12036.6	12547.8
K01443	N-acetylglucosamine-6-phosphate deacetylase [EC:3.5.1.25]	8663.94	5590	8543.73	7931.63	7509.28	9765.78	6235.07	5074.14	6355.21	6360.2	4478.86	5861.71	10296.3	5151.41	8212.54	5662.95	8444.14	8561.7	8300.76	12635.9	12485.9	12647.6	12648.5	12507.1	12648	12638.1	12618.5	12520	12365.4	12041.6	12595.8
K07566	L-threonylcarbamoyladenylate synthase [EC:2.7.7.87]	8663.22	5589.33	8434.48	7930.63	7510.28	9764.11	8587.24	8730.67	8282.8	8673.7	4601.61	4680.36	3786.51	5149.41	8209.47	5662.95	7613.91	6993.62	8491.18	12629.9	12483.9	12649.6	12648.5	12508.4	12649	12641.1	12620.5	12524	12108.4	12028.6	12483.8
K00611	ornithine carbamoyltransferase [EC:2.1.3.3]	8201.74	5190.5	8500.93	6994.63	6751.78	8825.78	9067.89	7573.09	6759.91	6892.3	3146.06	4077.16	6217.17	4907.41	8203.92	5314.45	7547.66	7574.68	8308.17	12734.9	12981.9	12749.6	12741.5	12512.1	12677.5	12649.1	12664.5	12597	15652.4	12397.6	14720.7
K07462	single-stranded-DNA-specific exonuclease [EC:3.1.-.-]	8700.72	5594.33	8442.6	7954.88	7529.53	9784.36	8410.24	8396.09	8081.3	8497.7	4636.94	4697.36	3839.51	5152.41	8220.85	5673.45	7629.29	6991.62	8498.3	12631.4	12496.1	12648.9	12648.5	12508.9	12649	12641.1	12620.7	12524.7	12147	12078	12489.6
K06959	protein Tex	8453.86	5571.16	8522.81	7988.63	7581.28	9841.11	6957.49	6022.34	7576.63	7467.95	5961.61	6510.62	7812.18	3276.33	7313.89	3986.2	8654.64	8308.96	8793.83	12632.9	12484.9	12648.6	12648.5	12508.4	12649	12639.1	12618.5	12522.5	12250.5	12038.6	12545.8
K07816	putative GTP pyrophosphokinase [EC:2.7.6.5]	11241.7	10812.7	11873.6	14458.2	13065.1	18523.1	3887.81	1051.01	2032.49	1776	1884.33	2493.14	5116.84	4797.66	9182.5	5478.7	7881.42	7461.52	8587.35	12605.9	12740.9	12682.6	12707.1	12633.1	12665.9	12650.5	12682.9	12682.8	8963.15	11754.3	10397
K11749	regulator of sigma E protease [EC:3.4.24.-]	8663.22	5589.33	8434.48	7930.63	7510.28	9764.11	8437.24	8433.08	8143.8	8556.7	4640.28	4666.86	3788.51	5149.41	8210.47	5662.95	7629.24	7000.12	8496.51	12629.9	12483.9	12648.6	12648.5	12508.4	12649	12641.1	12620.5	12523	12116.4	12030.6	12485.8
K00027	malate dehydrogenase (oxaloacetate-decarboxylating) [EC:1.1.1.38]	9974.38	7058.33	10213	11779.6	10406.8	16601.8	4450.11	4545.51	3796.91	2833.35	2046.6	2797.69	5748.17	3886.33	8816.84	4724.7	10185.1	10779.9	10962.8	12594.9	12402.9	12632.6	12691.5	12678.1	12666.5	12668.1	12677.6	12598.5	8958.15	11728.6	10431.7
K11068	hemolysin III	8411.25	5565.16	8503.16	7930.63	7510.28	9765.11	6715.85	5995.03	6807.88	6667.95	6039.94	6675.2	8279.85	3261.33	7246.89	3946.2	8853.64	8783.31	8925.19	12632.9	12484.9	12649.6	12648.5	12507.4	12649	12639.1	12618.5	12521.5	12242.5	12034.6	12549.8
K02687	ribosomal protein L11 methyltransferase [EC:2.1.1.-]	8665.22	5589.33	8435.58	7930.63	7510.28	9764.11	7876.88	8172.92	8064.3	8220.7	4611.11	4693.76	3800.51	5149.41	8210.47	5662.95	7765.91	7173.12	8678.85	12629.9	12483.9	12648.6	12648.5	12508.4	12649	12641.1	12620.5	12523	12118.4	12030.6	12483.8
K03648	uracil-DNA glycosylase [EC:3.2.2.27]	8412.75	5565.16	8503.56	7930.63	7510.28	9765.11	6697.49	5712.28	6985.88	6888.45	6000.61	6539.8	8175.85	3261.33	7246.89	3946.2	8707.72	8718.71	8856.87	12632.9	12484.9	12648.6	12648.5	12508.4	12648	12638.1	12618.5	12522.5	12255.5	12036.6	12546.8
K06956	uncharacterized protein	114.57	23.83	1395.22	46.5	132.25	33.58	2249.31	854.43	1033.42	685.35	3102.03	2688.65	2133.33	23	628.34	117	3149.34	4403.22	3585.44	25008.5	23923.2	25175.2	25184	24099.8	25243.5	25182	24984.1	24412.8	8390.95	5512.38	21881.8
K00931	glutamate 5-kinase [EC:2.7.2.11]	7229.16	2112.5	6441.31	5642.25	4965.75	8377.58	7535.74	8553.06	8686.05	8760.45	6163.11	6807.04	7960.85	4108.08	7318.42	4619.25	9907.49	10137	10526.9	12597.5	12093.2	12584.2	12592	12429.8	12634	12634	12569.2	12379.2	12211.5	11935.4	12518.9
K02564	glucosamine-6-phosphate deaminase [EC:3.5.99.6]	8703.24	5602.5	8826.56	7918.63	7414.78	9755.78	4534.22	3171.88	4740.91	4242.6	5138.53	6990.41	13440.3	5237.41	8416.04	5778.45	10093.4	10652.5	9577.6	12583.9	12376.9	12626.6	12687.5	12577.1	12663	12658.1	12651.5	12549	9074.4	11714.6	10488.7
K19055	Ala-tRNA(Pro) deacylase [EC:3.1.1.-]	85.71	12.33	1096.32	55.5	105.25	50.58	3279.81	3197.58	3713.42	4295.55	4167.73	3655.01	2606.33	17	298.72	96.5	2236.04	2046.95	1846.09	24905.5	23414.2	25067.2	25090	24020.8	25216.5	25160	24914.1	24299.8	4960.95	5142.38	19672.9
K01533	P-type Cu2+ transporter [EC:7.2.2.9]	8410.29	5562.99	8505.5	7952.63	7529.53	9785.69	6394.81	5591.69	6191.42	6160.5	8102.27	8270.07	8952.74	3264.33	7258.65	3956.2	8263.48	6801.34	7379.08	12634.4	12497.1	12648.9	12648.5	12509.3	12648.5	12638.1	12618.6	12523.2	12277.1	12082	12556.4
K00783	23S rRNA (pseudouridine1915-N3)-methyltransferase [EC:2.1.1.177]	8661.22	5589.33	8433.48	7930.63	7509.78	9764.11	7851.24	7708.09	7667.8	8251.7	4603.94	4566.86	3763.01	5149.41	8210.47	5662.95	7544.41	7105.12	8407.85	12629.9	12483.9	12648.6	12648.5	12508.4	12649	12641.1	12620.5	12523	12111.4	12030.6	12483.8
K03555	DNA mismatch repair protein MutS	8662.22	5589.33	8434.48	7930.63	7510.28	9764.11	7884.74	7440.92	7632.8	8211.7	4637.61	4689.36	3763.01	5149.41	8210.47	5662.95	7627.91	6982.12	8381.68	12629.9	12483.9	12648.6	12648.5	12508.4	12649	12641.1	12620.5	12523	12114.4	12030.6	12483.8
K03442	small conductance mechanosensitive channel	3831.36	5407.83	4862.18	7094.08	6480.58	9157.91	10885.1	9347.49	11932.2	12654.1	8814.94	9785.74	13443.5	3802.41	3878.25	3919.25	8151.45	9720.48	6410.08	12578.5	12244.2	12648.2	12644.7	12331.8	12639.8	12629.3	12590.5	12418.6	6480.53	3016.05	12256.4
K03572	DNA mismatch repair protein MutL	8653.22	5586.66	8433.81	7930.63	7510.28	9764.11	7884.74	7438.92	7647.8	8211.7	4627.61	4655.36	3755.51	5121.08	8194.14	5632.95	7605.91	6984.12	8381.18	12629.9	12483.9	12648.6	12648.5	12508.4	12649	12641.1	12620.5	12523	12114.4	12030.6	12483.8
K19265	L-glyceraldehyde 3-phosphate reductase [EC:1.1.1.-]	10488.2	10034.8	11137.6	12715.5	11587.9	16674.9	3447.04	3592.52	4469.54	4183.5	2686.95	3307.39	5830.19	4491.99	8235.5	5001.7	5943.51	4746.67	6136.92	12592.4	12083.6	12569.4	12557.1	12457.6	12621.9	12611.5	12543.7	12439.1	12305.5	11968.9	12500.4
K00147	glutamate-5-semialdehyde dehydrogenase [EC:1.2.1.41]	7220.16	2111.5	6442.31	5642.25	4965.75	8377.58	7607.74	8591.06	8727.05	8782.95	6187.11	6845.04	8160.85	4108.08	7317.42	4619.25	9448.05	9514.38	10006.6	12597.5	12093.2	12584.2	12592	12429.8	12633	12634	12569.2	12379.2	12227.5	11939.4	12518.9
K04488	nitrogen fixation protein NifU and related proteins	6944.41	2087.33	6519.52	5643.5	4965.25	8377.58	9738.99	8964.59	9599.05	9824.25	6322.03	6768.37	8590.77	2220	6496.67	2904.5	8987.97	9145.1	9623.85	12630.5	12464.2	12647.2	12647	12439.8	12648.5	12636	12606.2	12461.8	12213.3	11962.4	12528.9
K03978	GTP-binding protein	8662.22	5589.33	8433.48	7930.63	7510.28	9764.11	7651.24	7227.42	7486.3	8043.7	4605.11	4601.86	3746.51	5149.41	8209.47	5662.95	7576.91	6950.12	8334.85	12629.9	12483.9	12648.6	12648.5	12508.4	12649	12641.1	12620.5	12523	12104.4	12028.6	12483.8
K03590	cell division protein FtsA	8661.22	5588.33	8432.48	7930.38	7510.28	9764.11	7809.74	7206.17	7521.05	7931.45	4620.11	4566.11	3703.51	5149.41	8210.47	5662.95	7548.66	6970.87	8298.18	12629.9	12483.9	12648.6	12648.5	12508.4	12649	12641.1	12620.5	12523	12112.4	12030.6	12482.8
K06199	fluoride exporter	16682.7	11100	15437.4	15785.3	14852.6	19474.4	11734	10127.6	10733.9	10469.6	7897.11	9299.22	13123.2	6492.66	13812.1	7749.4	15259.8	15338.8	15594.2	280.8	1386.2	170.8	128.94	855.53	55.06	79.26	258.86	682.46	16056.7	18532.5	3177
K01692	enoyl-CoA hydratase [EC:4.2.1.17]	167.95	13.99	927.1	39	291	43.99	21812.3	19624.5	25954.8	25980.6	28057.7	33244.9	51625.3	10	75.01	0.01	19556.6	21765.2	12456.3	216	367	105	0.01	0.99	10	0.01	0.1	8	11893	1084	7239.56
K01090	protein phosphatase [EC:3.1.3.16]	8679.04	5593	8502.86	7917.63	7414.28	9753.78	7868.21	7999.93	7434.21	6423.9	3285.36	3961.87	6192.78	5150.41	8210.75	5662.95	8747.25	10171.7	9294.84	12570.9	12365.9	12616.6	12648.5	12507.1	12650	12639.1	12618.6	12521	8805.4	11695.6	10363.8
K08591	acyl phosphate:glycerol-3-phosphate acyltransferase [EC:2.3.1.275]	8665.97	5591.33	8436.13	7930.63	7509.78	9764.11	7475.1	6755.17	7125.05	7448.7	4585.69	4596.96	3739.26	5149.41	8210.47	5662.95	7956.58	7199.96	8440.85	12629.9	12483.9	12647.6	12648.5	12508.4	12650.5	12641.1	12620.5	12522	12096.4	12027.6	12477.8
K03621	phosphate acyltransferase [EC:2.3.1.274]	8660.97	5589.33	8431.23	7930.63	7509.78	9764.11	7742.74	7289.06	7403.55	7516.7	4315.69	4328.86	3660.26	5149.41	8209.47	5662.95	7349.91	6821.12	8275.02	12629.9	12483.9	12647.6	12648.5	12508.4	12649	12641.1	12620.5	12522	12098.4	12027.6	12478.8
K09888	cell division protein ZapA	8578.97	5581.33	8413.23	7871.63	7440.28	9708.11	7528.24	6821.92	7304.55	7777.7	4557.78	4484.86	3661.51	5096.41	8149.35	5574.95	7491.58	6867.99	8028.19	12629.9	12483.9	12648.6	12648.5	12508.4	12649	12641.1	12620.5	12523	12111.4	12030.6	12479.8
K03630	DNA repair protein RadC	7760.42	4203.5	7168.82	4445.63	5105.78	3252.11	8168.49	7596.99	8577.3	9639.25	4850.49	5383.53	3683.59	6619.49	8273.22	6995.7	7629.24	6979.55	8501.17	12689.9	12599.9	12681.6	12645.5	12469.4	12648	12636.1	12612.5	12514.5	15400.6	12344.6	14642.8
K12573	ribonuclease R [EC:3.1.13.1]	8404.72	5564.16	8430.31	7930.63	7510.28	9764.11	8190.99	7976.17	7917.8	8369.45	4616.11	4620.86	3780.51	3260.33	7244.39	3946.2	7589.66	6955.87	8452.43	12629.9	12483.9	12648.6	12648.5	12508.4	12649	12640.1	12620.5	12522.5	12112.1	12030.6	12485.8
K00794	6,7-dimethyl-8-ribityllumazine synthase [EC:2.5.1.78]	3537.16	5347.33	4621.15	6784.83	6117.08	8904.91	10547.7	10180.9	10473.6	10511.7	7988.11	9228.37	12467.2	3616.41	3468.04	3584.75	7405.97	8959.38	6285.91	12625.5	12338.2	12670.2	12643.7	12268.8	12639.8	12624.3	12572.5	12383.6	9914.53	3352.05	14390.2
K01736	chorismate synthase [EC:4.2.3.5]	6422.86	1644	6020.69	4344.05	3603.7	7130.53	9677.74	9666.84	9323.8	9528.2	6271.61	7008.29	8180.85	3671.08	6699.38	3907.45	9329.92	9141.38	9285.19	12617.4	12455.6	12648.4	12645.8	12305.9	12648.2	12617.8	12563.1	12389.9	12205.1	11982.6	12515.7
K02495	oxygen-independent coproporphyrinogen III oxidase [EC:1.3.98.3]	443.97	54.83	1060.26	47.5	307.5	36.66	14745	14985.1	15342.5	15763	10709.7	11487.5	11383.1	1903.08	1463.38	1780.75	9833.89	12510	9899.97	12682	12449	12710	12639	12091.7	12640	12605	12529.2	12276.5	13018.2	3604	16504.3
K02622	topoisomerase IV subunit B [EC:5.6.2.2]	8659.22	5587.33	8426.48	7930.38	7510.28	9764.11	6860.24	5855.69	6913.55	7314.95	4547.94	4433.36	3637.51	5149.41	8208.35	5662.95	7474.83	6898.87	8201.68	12629.9	12483.9	12648.6	12648.5	12508.4	12649	12640.1	12620.5	12523	12109.4	12030.6	12483.8
K02621	topoisomerase IV subunit A [EC:5.6.2.2]	8659.22	5587.33	8426.48	7930.38	7510.28	9764.11	6817.74	5763.69	6792.55	7279.95	4538.94	4432.61	3637.51	5149.41	8208.47	5662.95	7464.83	6886.87	8193.85	12629.9	12483.9	12648.6	12648.5	12508.4	12649	12640.1	12620.5	12523	12107.4	12030.6	12481.8
K03328	polysaccharide transporter, PST family	8478.17	5571.66	8464.73	7967.88	7452.28	9793.61	8216.41	5611.65	8473.23	9039.2	5800.78	5080.31	4991.15	3266.33	7265.65	3967.7	8172.88	7902.5	9107.66	12570.9	12389.4	12617.1	12648.5	12508.4	12649	12638.1	12618.8	12524	8721.72	11786.4	10309.7
K07027	glycosyltransferase 2 family protein	8591.6	5579.5	8440.74	7904.38	7489.53	9745.53	5842.25	7041.45	6607.91	6566	4180.76	5701.33	9249.92	5147.41	8063.3	5649.95	6546.89	4939.97	5656.55	12601.4	12102.6	12587.4	12593.5	12498.6	12632.5	12637.1	12581.4	12440.2	12360.8	11971.3	12584.9
K03709	DtxR family transcriptional regulator, Mn-dependent transcriptional regulator	9841.84	9037.66	10521	10190.7	9916.11	11127.1	5391.33	5496.9	5596.82	4344.5	3589.5	4838.75	9286.01	4303.66	8001.76	4986.7	6258.08	5644.09	5542.09	12573.9	12366.9	12617.6	12649.1	12573.1	12647.9	12643.5	12631.8	12578.8	8963.48	11706.3	10429
K01042	L-seryl-tRNA(Ser) seleniumtransferase [EC:2.9.1.1]	54.6	12	1306.9	11.25	17	2	3572.04	4133.96	3874.05	3602.25	1240.9	1160.7	1032.27	19	474.91	104	1253.42	2599.21	1732.69	24912	23421	25081	25129	24089	25230	25181	24947	24330	4946	5101	19691.1
K01953	asparagine synthase (glutamine-hydrolysing) [EC:6.3.5.4]	4966.18	6815	5927.54	10564.6	9018.83	15655.3	7146.84	9566.9	8697.41	9105.8	3306.46	4479.44	5707.09	4216.41	4623.32	4292.25	7005.77	9237.81	7539.38	12605	11982	12614	12592.7	12360	12629.8	12632.3	12561.5	12348.8	9909.58	3295.67	14361.3
K00244	fumarate reductase flavoprotein subunit [EC:1.3.5.4]	10445.1	6327	10637.3	16156.2	12380.2	27983.2	1773.7	1437.65	2748.4	1971.8	2096.36	2490.32	5582.26	3501	9491.17	4129.5	5640.84	3771.2	4758.66	12556.5	12011.2	12574.2	12679	12684.5	12662	12680	12651.1	12479.8	9212.62	11681.4	10429.8
K01512	acylphosphatase [EC:3.6.1.7]	8406.11	5564.16	8498.06	7917.38	7413.78	9754.11	7909.49	7360.16	7381.63	7154.2	5741.36	5919.04	7642.1	3261.33	7248.77	3946.2	7924.6	6802.17	7602.93	12570.9	12365.9	12616.6	12648.5	12507.4	12648.5	12641.1	12620.5	12518.5	8794.48	11695.6	10368
K01916	NAD+ synthase [EC:6.3.1.5]	8404.94	5564.83	8476.09	7942.63	7604.78	9775.78	6031.18	4671.03	6045.21	6370.25	3363.5	4076.81	5782.77	3261.33	7244.72	3946.2	7552.84	7345.43	7599	12694.9	12603.9	12677.6	12648.5	12507.1	12649	12639.1	12618.5	12522.5	15656.1	12372.6	14704
K07560	D-aminoacyl-tRNA deacylase [EC:3.1.1.96]	8403.86	5564.16	8435.11	7930.63	7510.28	9764.11	7320.16	7730.87	7131.63	6540.25	4433.61	4431.62	3885.35	3260.33	7244.89	3946.2	7464.8	7219.43	8410.14	12629.9	12483.9	12647.6	12648.5	12508.4	12648	12641.1	12620.5	12521.5	12110.5	12029.6	12480.8
K01607	4-carboxymuconolactone decarboxylase [EC:4.1.1.44]	9507.33	6963.15	9136.22	11347.1	9974.53	16189.9	16140.5	13297.6	18739.8	18996.5	19033.1	18779.9	20876.7	3650.33	7625.4	4216.7	15398.1	13786.9	12819.3	206.4	514.6	76.4	12.47	457.92	18.03	40.13	97.33	273.73	13530.5	9776.27	4961.49
K04083	molecular chaperone Hsp33	8655.97	5590.33	8427.23	7930.63	7510.28	9764.11	6333.24	4939.61	6141.05	6620.2	4503.86	4407.36	3667.76	5149.41	8208.47	5662.95	7492.41	6868.96	8189.85	12629.9	12483.9	12647.6	12648.5	12507.4	12649	12639.1	12618.5	12522	12084.4	12025.6	12478.8
K01243	adenosylhomocysteine nucleosidase [EC:3.2.2.9]	8416.36	5568.16	8498.61	7919.63	7413.78	9754.11	5834.16	4205.53	6467.13	6493.25	5678.14	6109.62	7808.35	3261.33	7248.39	3946.2	9213.82	8782.6	8785.45	12570.9	12365.9	12618.6	12648.5	12507.4	12649	12638.1	12618.5	12521.5	8829.48	11698.6	10373.8
K05592	ATP-dependent RNA helicase DeaD [EC:3.6.4.13]	8667.35	5591	8469.68	7930.63	7509.28	9764.78	5377.53	5806.97	5365.16	4427.3	2614.95	3557.48	5247.92	5150.41	8208.42	5662.95	8012.89	9061.46	8807.98	12632.9	12484.9	12649.6	12648.5	12508.1	12648.5	12641.1	12620.5	12524	12248.4	12037.6	12537.7
K16923	energy-coupling factor transport system substrate-specific component	1204.4	1417	2321.6	3493.25	2476	6510	475.17	352.71	658.08	454.85	315	58.23	377.67	433	1185	470	357.98	425.33	197.03	24907	23415	25075	25093	24059	25215	25163	24920	24313	5069.33	5119	19704
K01560	2-haloacid dehalogenase [EC:3.8.1.2]	3256.17	5323.16	4580	6783.58	6037.58	8896.91	12887.5	10378.3	14308.6	14911.5	8651.82	8355.85	10125.8	1726.33	2501.96	1868	6654.78	7441.59	5816.51	12561.5	12228.2	12645.2	12643.7	12267.8	12641.8	12621.3	12570.5	12381.1	6292.95	3002.05	12161.8
K00121	S-(hydroxymethyl)glutathione dehydrogenase / alcohol dehydrogenase [EC:1.1.1.284 1.1.1.1]	464.33	56.34	1281.6	45.25	132.75	39.58	9457.94	7976.39	12068.4	11480.5	14043.5	17231.8	28141.3	1966.74	1383.82	1848.75	11653.4	13275.3	8099.47	12541.5	11857.2	12585.2	12584	12079.8	12625	12600	12490.3	12183.2	6862.2	2980.38	12453
K03629	DNA replication and repair protein RecF	8661.99	5589	8461.68	7929.63	7508.78	9764.78	6140.89	6112.06	5534.16	5931.3	2647.78	3705.41	5366.92	5150.41	8210.3	5662.95	7153.06	7068.51	7629.34	12632.9	12484.9	12649.6	12648.5	12508.1	12650	12640.1	12620.5	12524	12242.4	12037.6	12540.7
K00891	shikimate kinase [EC:2.7.1.71]	6159.76	1617.83	6015.32	4344.05	3603.7	7130.53	9628.51	9244.9	9089.3	9557.35	6277.44	7026.71	8135.35	1782	5734.85	2190.7	9005.35	9115.1	9132.97	12617.4	12455.6	12648.4	12645.8	12305.9	12647.7	12617.8	12563.1	12390.4	12200.9	11982.6	12515.7
K01934	5-formyltetrahydrofolate cyclo-ligase [EC:6.3.3.2]	8664.99	5589	8465.68	7929.63	7510.28	9764.78	5991.39	6118.06	5522.66	5847.3	2671.28	3779.24	5314.42	5150.41	8212.3	5662.95	7195.06	7079.01	7608.83	12632.9	12484.9	12649.6	12648.5	12508.1	12649	12641.1	12620.5	12524	12247.4	12037.6	12541.7
K01879	glycyl-tRNA synthetase beta chain [EC:6.1.1.14]	8645.97	5585.33	8352.13	7930.63	7510.28	9764.11	5501.6	5830.77	6481.55	6611.7	4463.36	4192.96	3466.76	5148.41	8067.47	5660.95	6956.91	6529.37	8021.1	12596.9	12112.9	12581.6	12593.5	12497.4	12634.5	12639.1	12583.5	12438	12083.4	11999.6	12461.8
K07720	two-component system, response regulator YesN	169	60	2229.8	77	96	78	404.28	498.8	328	1013.25	327	401.95	59	54	1299.2	217	2902.75	4481.72	6070.15	24940	23457	25104	25285	24365	25285	25260	25079.1	24448	4931	5119	19695
K00712	poly(glycerol-phosphate) alpha-glucosyltransferase [EC:2.4.1.52]	22723.4	20209	22271	31954.6	27020.4	46835.4	3361	603	1747.99	663.5	54	82.74	1998	9207.99	18153.7	10325.4	8007.01	4343	7951.76	220.8	1277.2	140.8	141.61	1076.2	56.39	92.59	293.99	795.79	12887.4	18275.2	944.19
K00640	serine O-acetyltransferase [EC:2.3.1.30]	1608.22	1466.5	2318.31	3558.5	2790.25	6566.58	12881.9	12125.8	13871.5	14393	7676.11	8452.89	9813.45	2325.08	2371.92	2175.25	7307.86	8987.28	6908.38	12685.5	12464.2	12708.2	12642	12129.8	12638.5	12608	12535.2	12286.2	13167.5	3672.38	16516
K01878	glycyl-tRNA synthetase alpha chain [EC:6.1.1.14]	8636.97	5582.66	8351.46	7930.63	7510.28	9764.11	5490.6	5718.77	6404.05	6553.7	4463.36	4191.46	3466.76	5120.08	8050.14	5630.95	6956.91	6528.37	8015.43	12596.9	12112.9	12581.6	12593.5	12497.4	12634.5	12639.1	12583.5	12438	12082.4	11999.6	12461.8
K06975	uncharacterized protein	6877.63	2080	6794.54	5588.05	4908.95	8305.45	5755.67	4774.33	6878.91	6870.1	5843.03	8109.02	13709.7	2212	6619.72	2882.7	8438.34	8540.39	7085.94	12646.9	12505.9	12667.6	12686.8	12512.1	12660.2	12653.8	12638.1	12502.1	12573.5	12060	12703.4
K01779	aspartate racemase [EC:5.1.1.13]	8335.54	5553.33	8397.94	7905.58	7490.33	9744.33	6140	5623.59	7534.68	7717.05	3911.03	4228.02	6582.53	3257.33	7090.45	3932	6806.7	6676.3	6863.81	12596	12081	12582	12592.7	12494	12637.3	12635.3	12580.3	12433.3	12164	11888.7	12504.9
K03571	rod shape-determining protein MreD	8656.97	5588.33	8424.03	7930.63	7510.28	9764.11	5919.24	4469.92	5431.05	6188.5	4333.86	4137.36	3513.76	5149.41	8207.47	5662.95	7283.41	6756.09	8072.35	12629.9	12483.9	12647.6	12648.5	12507.4	12649	12640.1	12620.5	12521	12090.4	12027.6	12477.8
K01118	FMN-dependent NADH-azoreductase [EC:1.7.1.17]	1676.45	1476.16	2360.63	3627.5	2842.25	6660.24	9591.73	7472.78	10399.9	9623.35	12461	11873.8	12585.4	2260.08	2427.38	2118.25	11193.4	12311.4	10069.3	12623.5	12345.2	12675.2	12642	12129.5	12640.5	12605	12533.2	12282.2	9738.86	3342.38	14337.2
K13993	HSP20 family protein	10786.9	8396.32	10932.2	14886.4	12338.3	22771.8	15428.7	15073.5	16636.6	15274.5	14671.7	15096	18112.9	4098.33	9120.18	4688.7	15077	16178.6	13264.4	132.9	680.85	94.65	148.47	647.09	57.53	88.13	208.55	433.48	6852.81	9207.65	670.38
K06881	bifunctional oligoribonuclease and PAP phosphatase NrnA [EC:3.1.3.7 3.1.13.3]	9610.95	6980.83	9746.14	11459.6	9944.78	16337.8	4712.81	4604.5	4133.66	3547.75	1957.58	2767.06	5160.42	3695.33	8212.55	4370.2	6812.63	6316.96	7198.43	12572.9	12368.9	12618.6	12651.5	12547.1	12649	12642.1	12624.5	12534.5	8956.15	11726.6	10380.7
K03569	rod shape-determining protein MreB and related proteins	17018.7	11135.7	15178.3	15835.3	14891.1	19512.9	9485.96	11081.1	11024.5	11948.5	5302.78	5506.81	4846.71	8383.74	14505	9483.65	14166.4	14548.8	16893	211.8	666.7	39.3	18.94	837.53	28.06	75.26	185.2	514.46	15825.2	18559.3	3028.78
K16898	ATP-dependent helicase/nuclease subunit A [EC:3.1.-.- 3.6.4.12]	10213.9	9080.66	10458.9	10308	10059.1	11277.4	3895.06	2508.26	3202.58	3549.2	3307.83	3265.39	2556.83	6220.74	9093.13	6783.95	6872.07	6281.59	7643.16	12567.9	12364.9	12616.6	12649.1	12572.4	12650.4	12642.5	12631.9	12578.3	8650.4	11698.3	10305
K08972	putative membrane protein	8402.21	5562.16	8425.09	7917.63	7413.78	9754.11	4703.35	4785.93	6132.88	6068.65	5533	5893.3	7426.77	3260.33	7104.1	3944.2	8288.37	8333.38	8201.65	12537.9	11994.9	12552.6	12593.5	12498.4	12634	12637.1	12581.5	12436.5	8826.48	11671.6	10359.8
K12410	NAD-dependent deacetylase [EC:3.5.1.-]	8361.02	5559.16	8419.39	7894.38	7394.53	9732.86	7805.98	7879.37	7202.33	7578.55	4242.28	4463.89	3865.75	3257.33	7237.51	3935.7	6837.68	6722.83	7928.55	12566.4	12352.6	12620.4	12648.5	12507.9	12649.5	12640.1	12618.4	12525.7	8644.86	11645.3	10306.9
K03695	ATP-dependent Clp protease ATP-binding subunit ClpB	3506.16	5344.83	4619.18	6779.83	6038.08	8897.91	10346.6	10080.7	10543.6	10367.4	7902.95	9101.62	12522.9	3616.41	3463.63	3584.25	6349.7	7714.53	4719.2	12564.5	12229.2	12647.2	12643.7	12268.8	12638.8	12624.3	12572.5	12382.6	6474.53	3015.05	12241.2
K00974	tRNA nucleotidyltransferase (CCA-adding enzyme) [EC:2.7.7.72 3.1.3.- 3.1.4.-]	8399.47	5564.16	8422.86	7930.63	7510.28	9764.11	6304.99	5966.42	5936.05	5459.75	4234.36	3986.36	3574.76	3260.33	7243.39	3946.2	7262.91	6714.84	8187.21	12629.9	12483.9	12646.6	12648.5	12507.4	12648	12641.1	12620.5	12521.5	12090.1	12027.6	12472.8
K00344	NADPH:quinone reductase [EC:1.6.5.5]	1335.66	1427.32	1972.77	3513	2662.5	6537.32	22013.3	19769.1	25996.3	26194.9	25760	28031.9	37799.9	425	965.85	384	17951	19832.4	12841.1	144	247	70	3	40.32	10	6	8.1	21	8021.65	739	4830.98
K07386	putative endopeptidase [EC:3.4.24.-]	10066	9059.5	10378.4	10166.5	9898.86	11105.9	3136.39	3839.41	4138.24	4548.25	3035.25	4033.99	5310.09	6216.07	8823.29	6720.95	5678.98	4444.08	5246.86	12536.4	11982.6	12553.4	12594.1	12562.6	12633.9	12640.5	12594.7	12495.6	8802.78	11627.9	10355.3
K01153	type I restriction enzyme, R subunit [EC:3.1.21.3]	8094.38	5161.66	7890.01	6736.58	6176.33	8505.99	5992.74	6098.93	6079.65	5636.05	6813.67	6832.4	5135.91	4785.41	7380.37	5056.25	7599.3	6961.77	8185.43	12542	12297	12606	12607.7	12361.7	12632.3	12608.3	12556.6	12451.8	8598.24	11559.7	10250.3
K00868	pyridoxine kinase [EC:2.7.1.35]	8402.7	5569.83	8696.39	7922.63	7483.28	9751.78	5604.85	4036.91	5491.04	5997.55	2985.64	3683.44	6134.36	3266.33	7431.72	3964.2	6982.08	6804.53	7177.25	12640.9	12503.9	12661.6	12687.5	12576.1	12663	12658.1	12651.5	12549.5	12224.5	12038.6	12555.8
K03581	exodeoxyribonuclease V alpha subunit [EC:3.1.11.5]	8399.94	5562.83	8461.93	7929.63	7509.28	9764.78	5620.66	5149.12	5803.28	5326.85	3034.36	3699.11	5951.76	3261.33	7244.22	3946.2	6979.28	6544.38	7283.66	12632.9	12484.9	12647.6	12648.5	12507.1	12648	12640.1	12618.5	12520.5	12218.8	12031.6	12533
K08161	MFS transporter, DHA1 family, multidrug resistance protein	11379.8	10845.7	11620.1	14739.5	13473.9	18759.9	2089.4	1903.85	2951.46	2901	1003	711.71	1444.6	4972.66	9104.38	5780.2	3998.54	2239.2	4212.67	12541.4	11981.6	12538.4	12559.1	12606.6	12620.9	12633.5	12595.8	12518.1	8783.2	11638.9	10289.3
K14652	3,4-dihydroxy 2-butanone 4-phosphate synthase / GTP cyclohydrolase II [EC:4.1.99.12 3.5.4.25]	3572.76	5352.33	4569.48	6842.83	6188.08	8979.91	10012.2	10236.7	9609.13	9489.1	6313.78	7001.45	8244.35	3630.41	3528.32	3624.75	6108.47	7610.31	5750.36	12622.5	12337.2	12669.2	12643.7	12268.8	12639.8	12624.3	12572.5	12382.6	9772.53	3349.05	14320.2
K01835	phosphoglucomutase [EC:5.4.2.2]	8662.85	5591	8468.68	7929.63	7508.78	9764.78	4592.53	4379.97	4237.16	3883.8	2294.11	3301.48	5196.42	5150.41	8209.42	5662.95	7071.56	7026.46	7407.4	12632.9	12484.9	12648.6	12648.5	12508.1	12648	12639.1	12618.5	12524	12233.4	12036.6	12537.7
K03549	KUP system potassium uptake protein	4824.94	7105.16	5772.84	11060.3	9189.83	16330	7186.28	6799.03	8553.7	8486.55	7835.9	7210.09	6322.6	4119.41	4413.09	4100.75	4948.56	4492.89	3848.46	12526	11848	12581	12591.7	12308.7	12626.3	12625.3	12547.3	12315.8	6312.24	2959.67	12113.6
K00625	phosphate acetyltransferase [EC:2.3.1.8]	8398.32	5564.16	8429.31	7918.38	7415.28	9753.11	6381.99	4932.33	6699.55	6666.6	4634.49	4207.27	4099.76	3260.33	7242.6	3946.2	7235.77	6808.82	7852.94	12567.9	12364.9	12616.6	12648.5	12507.4	12649	12638.1	12618.5	12518.5	8644.15	11688.6	10297
K03811	nicotinamide mononucleotide transporter	10037.6	9051.83	10134.1	10174.3	9978.56	11115.1	1972.67	2644.09	3277.49	2796.35	1922.45	2711.92	4789.09	6182.74	8619.97	6674.15	4797.35	3256.52	4711.07	12592.8	12103.2	12569.8	12555.9	12496.2	12620.1	12621.3	12562.7	12468	12226	12027.5	12496.9
K09013	Fe-S cluster assembly ATP-binding protein	7188.79	2108.67	6479.91	5630.5	4868.75	8366.25	8419.89	8300.8	7751.83	8280.8	3380.91	4108.93	6078.92	4109.08	7456.25	4620.75	7486.46	7436.76	7938.42	12568.5	12345.2	12618.2	12647	12440.5	12646.5	12636	12606.2	12462.2	8778.2	11628.4	10352.8
K00566	tRNA-uridine 2-sulfurtransferase [EC:2.8.1.13]	3796.41	5406.33	4759.73	7091.83	6481.08	9156.91	9909.24	10289.8	9651.88	9787.7	6344.61	7040.12	8480.35	3801.41	3874.25	3919.75	6139.47	7650.79	5814.34	12575.5	12243.2	12649.2	12644.7	12331.8	12639.8	12631.3	12592.6	12417.6	6343.53	3008.05	12198.2
K10254	oleate hydratase [EC:4.2.1.53]	9482.17	6964.66	9633.59	11341.6	9803.08	16185.9	1790.15	1367.9	2542.9	1884.4	4659.83	4867.71	7082.83	3744.33	7947.5	4383.5	6349.88	4622.87	5631.19	12537.5	11977.2	12552.2	12595.7	12533.8	12633.3	12638.3	12586.5	12448.1	8889.95	11617	10356.1
K11717	cysteine desulfurase / selenocysteine lyase [EC:2.8.1.7 4.4.1.16]	7189.79	2107.67	6483.11	5630.25	4868.75	8366.25	8039.25	7815.02	7670.58	8629.75	3369.28	4201.01	6346.92	4109.08	7454.25	4620.75	7545.64	7466.96	7966.53	12568.5	12345.2	12618.2	12647	12440.5	12647.5	12633	12604.2	12461.2	8782.2	11628.4	10359.8
K06442	23S rRNA (cytidine1920-2'-O)/16S rRNA (cytidine1409-2'-O)-methyltransferase [EC:2.1.1.226 2.1.1.227]	8651.84	5589	8393.43	7917.63	7412.78	9753.78	4688.39	6002.18	5518.91	5535.2	2300.33	3263.57	5142.67	5149.41	8069.63	5660.95	6867.79	6835.18	7405.34	12537.9	11994.9	12552.6	12593.5	12497.1	12635	12637.1	12581.5	12437	8801.4	11668.6	10353.7
K02483	two-component system, OmpR family, response regulator	2465.79	3576.16	2446.71	2363.58	2953.58	1455.23	21631.7	20877.2	25378.4	26476	22719.2	22934.7	23470	6741.9	3723.04	6232.75	14455	15429.1	11978.2	255.5	490.25	127.25	0.67	67.15	3.33	4.33	13.45	69.58	14228.7	1416.05	8917.64
K00997	holo-[acyl-carrier protein] synthase [EC:2.7.8.7]	3798.05	5402.83	4823.73	7079.83	6384.58	9146.91	9415.74	8708.78	9205.38	9336.7	7571.66	8570.05	12211.6	3802.41	3877.75	3919.25	6844.54	8501.98	5519.53	12516.5	12125.2	12617.2	12644.7	12330.8	12639.8	12631.3	12592.5	12414.6	3038.53	2674.05	10088.2
K06023	HPr kinase/phosphorylase [EC:2.7.11.- 2.7.4.-]	8642.57	5586.66	8418.19	7918.63	7414.28	9753.11	5098.74	3714.74	4860.05	4682.9	4140.33	3819.69	3406.43	5121.08	8188.47	5632.95	7235.56	6706.09	8050.25	12567.9	12364.9	12615.6	12648.5	12507.4	12648	12638.1	12618.5	12520	8655.4	11688.6	10300.8
K01271	Xaa-Pro dipeptidase [EC:3.4.13.9]	8418.1	5568.5	8527.23	7917.38	7413.78	9754.78	3988.95	2091.65	3944.66	3291.35	4022.86	5266.98	8994.17	3370.66	7277.55	4073.2	8241.58	7815.14	7692.86	12573.9	12366.9	12618.6	12648.5	12507.1	12648	12638.1	12618.5	12520.5	8937.15	11702.6	10426.7
K00571	site-specific DNA-methyltransferase (adenine-specific) [EC:2.1.1.72]	8658.47	5592	8417.43	7917.38	7413.78	9753.11	5226.93	3877.7	4804.8	4909.25	3911.37	3540.71	3286.43	5177.74	8224.01	5692.95	6947.75	6913.06	7590.68	12567.9	12364.9	12615.6	12648.5	12507.4	12648	12638.1	12618.5	12522	8646.4	11688.6	10297.8
K01191	alpha-mannosidase [EC:3.2.1.24]	96	34	1554.3	78	103	80	614.33	849.67	474	588.5	420.25	304.7	1085.92	39	726.36	162	266	408.96	1371.98	24920	23440	25094	25168	24158	25242	25200	24980	24358	4923	5108	19712
K01819	galactose-6-phosphate isomerase [EC:5.3.1.26]	46	8	1193.2	4	2	0.01	3106	436	728	796	314	61.8	408	16	568	90	126.66	146	172	24970	24144	25196	25200	24040	25242	25164	24988	24466	4914	5150	19686
K10773	endonuclease III [EC:4.2.99.18]	3567.66	5352.33	4564	6789.08	6012.33	8900.16	9934.41	9839.19	9726.13	9955.6	6351.61	7095.12	8259.85	3618.41	3472.63	3595.25	6205.35	7658.28	5799.53	12563	12240.5	12647.5	12643.7	12269.3	12639.8	12624.3	12572.7	12384.3	6360.15	3055.43	12185
K09014	Fe-S cluster assembly protein SufB	7188.79	2107.67	6476.91	5630.25	4868.75	8366.25	7617.25	7131.99	7206.08	7631.05	3355.91	4045.18	6048.92	4109.08	7454.25	4620.75	7421.21	7383.26	7850.17	12568.5	12345.2	12619.2	12647	12440.5	12646.5	12635	12606.2	12462.2	8775.2	11628.4	10352.8
K03491	lichenan operon transcriptional antiterminator	104	16.5	1286	9.25	17	2	286	348.82	284.75	82.75	349	148.92	612	19	473.17	104.5	1156.69	1278.17	1304.08	24912	23421	25080	25129	24089	25229	25180	24947	24329	4912	5099	19683
K09015	Fe-S cluster assembly protein SufD	7186.79	2106.67	6471.91	5630.25	4868.75	8366.25	7415.75	7015.49	7080.08	7544.55	3316.91	3979.68	5985.92	4109.08	7454.25	4620.75	7392.71	7347.26	7779.5	12568.5	12345.2	12618.2	12647	12440.5	12646.5	12635	12606.2	12462.2	8776.2	11628.4	10350.8
K07444	putative N6-adenine-specific DNA methylase [EC:2.1.1.-]	8409.32	5567.83	8417.61	7918.63	7413.78	9753.11	5393.49	4518.29	5299.3	5524.65	3902.41	3712.19	3344.18	3368.66	7270.05	4073.2	7051.31	6548.67	7854.1	12567.9	12364.9	12616.6	12648.5	12508.4	12648	12639.1	12618.5	12519.5	8669.15	11691.6	10306.8
K07461	putative endonuclease	8396.3	5561.83	8391.86	7929.63	7510.28	9763.78	5720.82	5399.51	5726.38	6046.25	1887.36	2101.7	1705.43	3260.33	7237.6	3946.2	6135.33	5445.54	6842.9	12629.9	12483.9	12648.6	12648.5	12508.1	12649	12639.1	12618.5	12522.5	12104.8	12030.6	12472.8
K00793	riboflavin synthase [EC:2.5.1.9]	3527.16	5346.33	4547.98	6772.83	6021.08	8892.91	9664.24	9610.59	9167.63	9242.7	6321.98	7002.37	8595.85	3615.41	3462.37	3584.75	6063.74	7624.38	5717.19	12560.5	12218.2	12639.2	12643.7	12268.8	12639.8	12624.3	12572.5	12382.6	6329.53	3007.05	12149.2
K07813	accessory gene regulator B	88	14.5	1143.7	62.5	73	76	1642.28	227.06	209.5	79	289.5	83.3	176	30	491.74	128.5	318	388.51	795.99	24937	23773	25131	25145	24030	25228	25162	24951	24382	4914	5126	19669
K15051	DNA-entry nuclease	11385.4	10851.7	11831.8	14756.3	13530.1	18777.1	390	635	1221.66	925.5	196.49	128.66	589	4977.66	9291.1	5799.4	3670.17	1851	3919.84	12551.8	12021.2	12552.8	12598.9	12678.2	12635.1	12654.3	12629.7	12549.5	8812.4	11714.5	10328.9
K02788	lactose PTS system EIICB component [EC:2.7.1.207]	48	13	1346.5	9	17	2	1640	282	424	408.5	295	28.5	204	20	613	106	67.77	91.67	74.33	24945	23792	25145	25184	24099	25242	25182	24984	24412	4915	5127	19699
K10947	PadR family transcriptional regulator, regulatory protein PadR	9573.93	6977.83	9645.36	11381.7	9863.73	16220.2	3123.13	2659.66	2596.83	2149	596.91	849.74	1149.25	3667.33	8084.51	4301.9	6832	6390.97	7427.52	12573.8	12400.7	12619.3	12652.3	12550.2	12649.7	12641.9	12625.6	12536.6	8872.64	11830.6	10334
K02914	large subunit ribosomal protein L34	7459.36	4174.83	7164.98	4420.63	4912.28	3230.11	8288.27	8428.99	7666.13	7970.2	4572.61	4524.7	3658.85	4650.41	7294.8	5181.45	6610.96	6232.71	7406.8	12565.9	12361.9	12616.6	12645.5	12469.4	12647	12638.1	12614.5	12509	8519.73	11668.6	10285.8
K07738	transcriptional repressor NrdR	3793.91	5404.33	4756.23	7091.83	6481.08	9156.91	8905.24	8180.89	8429.88	8583.2	6258.86	6847.12	8129.1	3801.41	3874.25	3919.75	6054.97	7550.05	5629.36	12575.5	12243.2	12647.2	12644.7	12330.8	12639.8	12631.3	12592.5	12416.6	6322.53	3005.05	12194.2
K01838	beta-phosphoglucomutase [EC:5.4.2.6]	11035.6	10455.2	11569.1	13726	12478.4	17683.4	538.14	844.61	1071.66	760.6	193	154.91	618	4722.66	8761.88	5379.7	4675.1	3021.26	5305.39	12538.4	12009.1	12551.9	12597.1	12601.6	12635.9	12643.5	12600.9	12508.6	8812.44	11732.7	10306.8
K07095	uncharacterized protein	8390.55	5564.83	8392.94	7931.13	7508.78	9763.78	5665.82	5392.42	5317.63	5075.75	1182.45	1464.53	1472.35	3260.33	7241.05	3946.2	5947.41	5791.58	6887.3	12629.9	12483.9	12647.6	12648.5	12508.1	12648	12639.1	12618.5	12522.5	12086.8	12029.6	12463.8
K02002	glycine betaine/proline transport system substrate-binding protein	5411.08	247.67	4608.62	1054.05	1813.45	788.45	4805.89	4615.47	6185.5	5771.55	2097.85	1918.86	2286.42	3265.08	5699.11	3573.95	5837.58	3989.94	6447.76	12958.9	12855.9	12760.6	12587.8	12258.1	12631.7	12609.8	12518.6	12293.6	32555.5	14180.5	25447.5
K00564	16S rRNA (guanine1207-N2)-methyltransferase [EC:2.1.1.172]	8392.24	5561.83	8375.16	7941.38	7605.28	9775.78	1384.83	1527.1	2384.83	2135.3	2309.86	3218.18	4972.5	3260.33	7098.72	3944.2	6703.92	6359.52	7081.94	12661.9	12232.9	12614.6	12593.5	12497.1	12635	12636.1	12581.5	12440.5	15638.8	12344.6	14685.7
K03299	gluconate:H+ symporter, GntP family	16471.9	12727.5	15527.2	13349.6	13881.1	13158.9	6032.73	4259.65	5914.47	5689.8	5723.03	6258.71	8230.81	8647.07	13736.5	9515.35	12573.1	11699.2	13281	417.2	1371.8	191.2	70.41	737.13	41.09	57.39	184.09	564.69	25993.8	19545.8	9560.93
K06287	septum formation protein	636.53	70.5	971.86	22.25	114.5	14.66	12417.5	13468.7	13625.8	14907	10437.8	10844.2	10729.8	3791.16	2283.29	3495	7981.1	9453.2	7403.89	12525	11840	12582	12584	12080.7	12624.5	12603	12492.1	12186	6148.49	2902	12143.3
K00691	maltose phosphorylase [EC:2.4.1.8]	11030	10452.2	11563.6	13724.2	12478.2	17683.2	529	885.78	1078.66	648	195.75	104.91	616.75	4722.66	8760.16	5378.5	4328.93	2743.63	5063.87	12536	11988.5	12552.5	12596.3	12599	12635.7	12642.7	12599.9	12507.2	8774.24	11662.1	10295.2
K03930	putative tributyrin esterase [EC:3.1.1.-]	42	14	1277.5	9	17	2	174	168	161	119.5	270.83	30.5	0.01	19	470	104	3.33	4	14	24912	23421	25080	25129	24089	25228	25180	24947	24328	4912	5099	19683
K18682	ribonucrease Y [EC:3.1.-.-]	9856.95	9043.16	10379.8	10208	9961.11	11142.1	3924.64	4353.5	3166.66	2636.25	366.08	628.56	1077.75	4301.66	7993.38	4987.2	5274.07	4821.63	6539.7	12567.9	12364.9	12616.6	12649.1	12573.1	12649.4	12643.5	12631.9	12577.8	8652.82	11692.3	10297
K03546	DNA repair protein SbcC/Rad50	8398.44	5563.83	8448.56	7929.63	7509.78	9764.78	3595.81	2627.73	3101.98	2900.75	2017.61	2872.06	4971.85	3261.33	7241.22	3946.2	6548.08	6630.38	7007.68	12632.9	12484.9	12648.6	12648.5	12507.1	12648	12639.1	12618.5	12522.5	12209.8	12032.6	12534.8
K11752	diaminohydroxyphosphoribosylaminopyrimidine deaminase / 5-amino-6-(5-phosphoribosylamino)uracil reductase [EC:3.5.4.26 1.1.1.193]	3064.16	4939.33	4264.98	5811.83	5125.08	7927.91	9732.24	9783.75	9285.63	9658.7	6330.45	7097.12	8244.85	3366.41	3124.25	3215.75	6168.97	7694.88	5712.32	12560.5	12216.2	12640.2	12642.7	12194.8	12639.8	12612.3	12548.5	12342.6	6316.53	3001.05	12148.2
K10794	D-proline reductase (dithiol) PrdB [EC:1.21.4.1]	34	6	1046	4	2	0.01	246	147.56	190	60.5	265	1.5	0.01	14	283	86	10	8.5	8.5	24904	23402	25066	25090	24020	25214	25160	24914	24298	4908	5094	19654
K01893	asparaginyl-tRNA synthetase [EC:6.1.1.22]	9553.49	6973.83	9643.14	11401.6	9874.28	16260.8	3109.64	2845.56	2396.83	2189.35	558.45	717.33	975.25	3679.33	8139.72	4330.2	5715.67	5056.23	6492.22	12569.9	12367.9	12617.6	12651.5	12547.1	12649	12642.1	12624.5	12534.5	8797.82	11715.6	10316.7
K00208	enoyl-[acyl-carrier protein] reductase I [EC:1.3.1.9 1.3.1.10]	3752.5	5397.33	4690.26	7042.33	6325.33	9109.66	11146	10855.4	11401	12050.9	5595.08	5365.3	4922.61	3797.41	3860.25	3909.25	5129.88	6262.08	5291.75	12509	12111	12617	12644.7	12331.3	12641.8	12630.3	12592.4	12416.8	2745.58	2616.67	9960.47
K02066	phospholipid/cholesterol/gamma-HCH transport system permease protein	923.17	88.17	866.9	26	195	32.66	16901.1	15891.7	21328.2	21812.8	24344.5	29779.3	48002.8	5677.24	2959.25	5150.25	17241.6	17592.9	9940.69	154	248	74	0.01	1.66	3	4	2	7.5	8439.41	748	5053.28
K03547	DNA repair protein SbcD/Mre11	8395.44	5562.83	8446.56	7929.63	7509.78	9764.78	3448.81	2394.4	2800.48	2752.75	2019.11	2830.06	4951.35	3261.33	7240.22	3946.2	6530.08	6437.28	6994.08	12632.9	12484.9	12648.6	12648.5	12507.1	12648	12639.1	12618.5	12522.5	12217.8	12034.6	12532.8
K16899	ATP-dependent helicase/nuclease subunit B [EC:3.1.-.- 3.6.4.12]	8646.87	5588.33	8407.26	7917.63	7413.78	9753.11	3841.06	2409.6	3111.25	3456.2	3293.16	3248.06	2555.83	5149.41	8204.8	5662.95	6826.07	6270.59	7585.16	12567.9	12364.9	12616.6	12648.5	12507.4	12649	12638.1	12618.5	12520	8639.4	11689.6	10299.7
K07124	uncharacterized protein	2112.29	1909.17	2873.71	4819.25	4032.25	7782.25	8143.55	6244.45	8188.18	7758	6616.17	8429.07	14863.5	901.33	2176.33	1192	8195.89	9604	6356.34	12643.5	12364.2	12678.2	12644	12266.5	12639	12624	12577.2	12356.8	10032	3358.38	14483.9
K04564	superoxide dismutase, Fe-Mn family [EC:1.15.1.1]	455.76	53.5	1090.11	58.5	230.25	46.58	11313.6	10910.4	11303.2	11337	8279.48	9635.52	12920.6	1907.08	1472.54	1791.25	8924.54	11948.2	8599.67	12624.5	12343.2	12677.2	12639	12090.8	12641	12605	12529.3	12270.2	9742.53	3322.38	14386.9
K02067	phospholipid/cholesterol/gamma-HCH transport system substrate-binding protein	929.73	88.17	862.9	26	195	32.66	16497.1	15578.5	20291.2	20979.8	24409.8	29785	48004.8	5677.24	2966.25	5150.25	17205.2	17585.6	9884.85	154	248	74	0.01	1.66	3	4	2	7.5	8439.41	748	5051.28
K00876	uridine kinase [EC:2.7.1.48]	8396.74	5562.83	8451.49	7917.88	7412.78	9753.78	4059.42	3557.14	3550.83	3651.1	1974.7	2938.98	5066.17	3261.33	7240.84	3946.2	6797.58	6169.36	7135.3	12570.9	12365.9	12619.6	12648.5	12508.1	12649	12638.1	12618.5	12519.5	8801.82	11699.6	10362.7
K08987	putative membrane protein	8338.01	5553.66	8376.84	7893.13	7394.03	9733.86	2205.81	2257.38	3236.83	3256.5	4728.99	5008.5	6543.33	3257.33	7092.22	3933.2	6713.17	5468.6	6314.43	12536.4	11982.6	12551.4	12593.5	12496.9	12633.5	12636.1	12581.3	12435.7	8766.86	11622.3	10342.9
K10823	oligopeptide transport system ATP-binding protein	8153.38	5519.83	8428.29	7612.88	6984.78	9494.78	5602.62	5543.94	4170.73	3539.8	780.19	1289.01	1465	3079.33	7024.32	3629.2	7120.17	8032.19	8819.56	12561.9	12368.9	12628.6	12686.5	12513.1	12671	12652.1	12631.6	12514.5	8664.82	11693.6	10297.8
K00849	galactokinase [EC:2.7.1.6]	8355.99	5560.83	8451.02	7894.13	7393.53	9733.53	4492.64	4243.15	3761.41	2982.6	2080.28	2833.16	5687.76	3258.33	7230.84	3935.7	6171.1	5394.81	6589.41	12569.4	12353.6	12617.4	12648.5	12507.6	12647.5	12638.1	12618.4	12519.7	8758.53	11648.3	10351.9
K08998	uncharacterized protein	3772.51	5399.33	4741.06	7079.83	6385.08	9145.91	9155.85	9028.94	8641.05	8882.6	5883.08	6571.37	7998.85	3721.41	3859.58	3822.75	5114.88	6524.3	4851.74	12513.5	12124.2	12618.2	12644.7	12331.8	12637.8	12631.3	12592.5	12416.6	2899.2	2668.05	10025.5
K01778	diaminopimelate epimerase [EC:5.1.1.7]	2317.16	1922	2682.81	4816.5	4032.75	7780.58	8219.24	9658.88	9190.3	9343.2	6264.78	6911.79	8027.85	2759.08	2975.92	2876.75	6063.47	7536.31	5646.05	12604.5	11991.2	12613.2	12589	12256.8	12624.5	12625	12542.2	12275.2	9748.53	3313.38	14348.9
K07030	uncharacterized protein	8430.34	5567.83	8456.01	7941.88	7432.03	9774.03	3642.64	2862.79	2940.91	2392.75	2056.83	2751.24	4872.67	3264.33	7252.93	3956.7	6581.51	6689.56	7064.13	12572.4	12378.1	12616.9	12648.5	12507.6	12648	12638.1	12618.7	12519.2	8813.77	11743	10360.4
K09772	cell division inhibitor SepF	8393.12	5564.83	8448.89	7917.63	7412.78	9753.78	3706.14	3011.29	2885.41	2450.75	1905.83	2666.6	5024.34	3261.33	7242.55	3946.2	6531.63	6633.09	7183.74	12570.9	12365.9	12616.6	12648.5	12507.1	12648	12638.1	12618.5	12519.5	8782.15	11695.6	10354.7
K00965	UDPglucose--hexose-1-phosphate uridylyltransferase [EC:2.7.7.12]	8356.74	5559.83	8444.77	7893.38	7393.53	9733.53	4398.47	4099.2	3751.08	2693.85	1927.03	2665.58	4825	3258.33	7231.84	3935.7	6068.9	5129.98	6379.26	12569.4	12353.6	12616.4	12648.5	12506.6	12647.5	12638.1	12618.4	12519.7	8764.2	11648.3	10348.9
K03498	trk system potassium uptake protein	8412.35	5574.83	8388.77	7954.88	7528.03	9784.03	3616.64	3515.86	3042.83	3469.35	563.42	956.73	859.99	3263.33	7253.22	3957.7	5676.64	5253.84	7791.76	12631.4	12496.1	12647.9	12648.5	12507.6	12648	12641.1	12620.7	12522.2	12106.4	12076	12477.4
K00067	dTDP-4-dehydrorhamnose reductase [EC:1.1.1.133]	2426.46	3943.83	3246.44	3376.83	3718.33	2479.16	9142.92	10848.3	10861.4	11329.5	6951.02	7555.26	8273.52	3213.41	2493.92	3248.75	4876.02	4918.82	4372.73	12590	11985.5	12612.5	12585.7	12220.3	12623.8	12617.3	12527.6	12288.3	9627.82	3344.43	14311.1
K09762	uncharacterized protein	8392.84	5563.83	8450.89	7917.63	7412.78	9753.78	3299.14	2317.22	2457.41	2158.75	1927.83	2675.74	5187.34	3261.33	7242.55	3946.2	6520.63	6621.23	7042.87	12570.9	12365.9	12616.6	12648.5	12507.1	12648	12638.1	12618.5	12519.5	8782.15	11695.6	10354.7
K13789	geranylgeranyl diphosphate synthase, type II [EC:2.5.1.1 2.5.1.10 2.5.1.29]	8435.95	5568.83	8402.51	7987.63	7579.78	9839.78	3961.14	4376.58	3146.16	2747.95	471.41	846.73	768.92	3275.33	7306.72	3986.2	5359.56	5210.5	6598.69	12629.9	12483.9	12648.6	12648.5	12508.1	12648	12639.1	12618.5	12525.5	12081.1	12033.6	12464.7
K07483	transposase	10853.5	9148.51	10216	10298.4	10073.9	11185.1	13405.9	11971.2	16620.3	19070.7	11996.6	11756.7	12225.7	10083.2	10877.7	10251.8	10650.8	10372.6	10204.4	162.5	484.75	67.75	87.34	622.16	41.16	79.66	170.5	389.41	9948.74	9674	2770.31
K06191	glutaredoxin-like protein NrdH	8355.1	5556.33	8429.46	7916.38	7412.78	9754.78	1573.83	1076.24	2852.66	2312.6	3456.16	4520.33	8662.67	3261.33	7104.6	3943.7	5962.78	4689.5	4973.93	12540.9	11995.9	12552.6	12593.5	12497.1	12632.5	12636.1	12581.5	12436.5	8916.15	11674.6	10402.7
K15582	oligopeptide transport system permease protein	8125.38	5507.83	8251.66	7606.63	6969.78	9493.78	3377.15	2268.16	2770.31	2491.25	2157.85	3037.59	5223.67	3075.33	6829.22	3611.2	6757.06	6807.19	7069.25	12556.9	12350.9	12615.6	12647.5	12444.1	12649	12631.1	12598.5	12485.5	8775.15	11695.6	10333.7
K02428	XTP/dITP diphosphohydrolase [EC:3.6.1.66]	13781.5	5820.33	11807.1	9048.93	8947.23	10612.1	11623.7	12397.2	11925	12021.5	7976.36	9593.05	12770.9	6671.41	12635.5	7669.65	13447.9	12323.2	13721.8	245.8	1010.2	107.8	69.27	669.53	37.23	57.93	178.43	489.63	15899.6	18477.9	3139.67
K01448	N-acetylmuramoyl-L-alanine amidase [EC:3.5.1.28]	10295.7	9095.16	10125	10220.2	10108.6	11149.4	10439.1	10526.2	11052.2	11421.1	7739.86	9451.24	12389.4	6185.74	8848.74	6663.45	17351.7	21898.9	19271.1	245.9	903.85	147.65	104.14	563.43	49.36	65.46	177.18	433.31	13425.7	9836.32	4971.15
K15581	oligopeptide transport system permease protein	8122.38	5507.83	8248.66	7606.63	6969.78	9493.78	3180.01	2084.53	2812.31	2312.25	2188.69	3046.09	5216.67	3075.33	6829.22	3611.2	6783.06	6791.19	7093.91	12556.9	12350.9	12615.6	12647.5	12444.1	12648	12631.1	12598.5	12485.5	8771.15	11695.6	10333.7
K01619	deoxyribose-phosphate aldolase [EC:4.1.2.4]	6790.99	3750.33	6939.93	3497.08	4074.83	2300.83	6621.68	6382.95	6378.96	6946.7	3233.31	3974.71	5920.02	2596.33	6011.38	3203	7221.99	7283.96	8095.04	12568	12352.5	12616.5	12643.7	12393	12647.3	12622.3	12587.7	12465.8	8630.57	11644.4	10335.8
K03758	arginine:ornithine antiporter / lysine permease	8196.24	7217.66	8615.83	5779.71	6777.11	3687.11	4445.59	2852.02	3895.99	3897.1	1530.73	1292.64	2182	3628.66	6564.43	4216.7	5085.48	3447.43	5940.54	12681.9	12578.9	12660.6	12606.1	12390.1	12635.9	12607.5	12568.9	12491.8	15309.1	12329.3	14578.4
K04047	starvation-inducible DNA-binding protein	2372.61	1931.5	2763.38	4829.5	3956	7789.83	8323.5	7458.52	8434.6	9067.85	6383.78	6935.19	8696.62	2763.08	3129.04	2889.75	7137.48	8569.37	6880.68	12577	12255.5	12649.5	12644	12267.3	12640	12624	12577.3	12363	6358.15	3054.76	12199.6
K19784	chromate reductase, NAD(P)H dehydrogenase (quinone)	6112.92	1613.33	5861.47	4342.8	3603.7	7129.86	4622.35	4589.41	5438.64	5000.5	6927.16	6305.57	5245.26	1808.33	5601.06	2218.2	7197.94	5451.07	6783.56	12581.4	12083.6	12580.4	12590.8	12295.3	12632.2	12612.8	12524	12301.4	12016.9	11944.6	12429.7
K00563	23S rRNA (guanine745-N1)-methyltransferase [EC:2.1.1.187]	8362.6	5557.83	8366.96	7928.38	7508.78	9764.78	1210	1232.85	2072.66	1396.1	1868.36	2499.58	4957.17	3260.33	7099.22	3944.2	5714.98	5623.38	6421.76	12599.9	12113.9	12582.6	12593.5	12497.1	12633.5	12636.1	12581.5	12437.5	12200.1	12005.6	12510.7
K03628	transcription termination factor Rho	2053.16	1867	2549.98	4490.5	3489.75	7507.58	9866.74	9826.19	9464.8	9507.7	6360.94	7044.79	8595.18	2574.08	2706.92	2543.75	6091.3	7631.38	5729.22	12561.5	12228.2	12647.2	12643	12203.8	12638.5	12620	12559.2	12324.2	6324.53	3007.38	12171.9
K03092	RNA polymerase sigma-54 factor	2048.89	1867.33	2437.61	4491.5	3490.25	7506.91	8677.95	9016.63	10146.9	10755.6	8154.61	7713.24	6182.94	2572.08	2562.09	2541.75	6622.82	7539.32	6069.86	12525.5	11856.2	12581.2	12588	12194.2	12624.5	12618	12522.2	12239.2	6173.53	2972.38	12091
K00857	thymidine kinase [EC:2.7.1.21]	8644.99	5586	8381.31	7917.63	7413.28	9752.78	3529.36	3319.09	2559.83	2489.1	748.45	954.58	919.59	5149.41	8202.92	5662.95	5587.83	5528.15	6648.3	12567.9	12364.9	12616.6	12648.5	12508.1	12648	12638.1	12618.5	12521	8649.07	11691.6	10294.7
K07404	6-phosphogluconolactonase [EC:3.1.1.31]	8377.3	5561.83	8311.69	7944.38	7549.78	9778.78	2405.18	2513.05	3157.63	3315	1052.87	930.45	1151.6	3259.33	7095.84	3944.2	5483.83	5017.3	6752.45	12596.9	12112.9	12580.6	12593.5	12498.1	12634	12636.1	12581.5	12434.5	12050.8	11996.6	12443.8
K09698	nondiscriminating glutamyl-tRNA synthetase [EC:6.1.1.24]	9851.7	9041.16	10368.5	10192	9916.11	11125.1	1799	604.49	1025.41	672.25	210.33	178.66	517	4301.66	7992.38	4987.2	5078.74	4636.47	6168.7	12567.9	12364.9	12615.6	12649.1	12572.1	12649.4	12642.5	12631.9	12576.8	8627.82	11689.3	10291
K01258	tripeptide aminopeptidase [EC:3.4.11.4]	8470.35	5578.33	8695.74	7981.88	7498.78	9830.78	4544.64	2732.78	2626.58	2311.85	472.28	592.47	958.75	3281.33	7637.01	4006.7	6390.28	6029.02	8088.01	12608.9	12754.9	12694.6	12742.5	12586.1	12677.5	12660.1	12688.6	12633.5	8647.82	11728.6	10334.7
K07658	two-component system, OmpR family, alkaline phosphatase synthesis response regulator PhoP	8395.7	5564.33	8376.39	7919.63	7412.78	9752.78	3701.64	4651.05	3512.58	2972.75	296	511.23	675	3260.33	7239.91	3946.7	6077.07	5758.61	8131.58	12567.9	12364.9	12615.6	12648.5	12508.1	12649	12638.1	12618.5	12520.5	8674.82	11695.6	10294.7
K13292	phosphatidylglycerol---prolipoprotein diacylglyceryl transferase [EC:2.5.1.145]	3824.27	5409.33	4687.45	7116.08	6500.33	9176.16	8047.88	7617.04	7405.55	7661.7	4570.7	4535.01	3761.76	3803.41	3880.13	3930.25	4987.95	5824.29	5072.08	12574	12254.5	12646.5	12644.7	12331.3	12639.8	12631.3	12592.7	12416.3	6199.82	3045.43	12134
K08602	oligoendopeptidase F [EC:3.4.24.-]	8645.2	5588.5	8375.76	7917.88	7412.78	9752.78	3185.39	2404.17	2499.83	2784.95	495.23	753.48	780.5	5149.41	8203.63	5663.45	5889.02	5268.17	7204.5	12567.9	12364.9	12616.6	12648.5	12508.1	12650	12638.1	12618.6	12520	8634.07	11689.6	10292.7
K07177	Lon-like protease	8389.98	5560.83	8374.79	7917.38	7412.78	9753.78	1635.5	1747.34	2021.66	1680.5	1851.33	2493.52	4764.34	3260.33	7099.55	3944.2	6555.38	6749.41	7212.07	12537.9	11994.9	12551.6	12593.5	12497.1	12634	12636.1	12581.5	12435.5	8775.15	11667.6	10338.7
K00878	hydroxyethylthiazole kinase [EC:2.7.1.50]	8343.6	5552.83	8215.94	7893.38	7391.53	9733.53	2601.31	1350.35	1949.91	1606.35	1865.5	2577.98	5047.67	3253.33	7044.34	3917.7	6477.75	6418.47	6798.56	12562.4	12344.6	12610.4	12609.5	12437.6	12634	12619.1	12585.4	12488.7	8737.53	11644.3	10344.9
K19267	NAD(P)H dehydrogenase (quinone) [EC:1.6.5.2]	8359.38	5550.83	8129.79	7923.58	7493.58	9762.58	1867.57	2151.38	2275.46	1963.2	1959.17	2530.99	4647.77	3255.33	6910.5	3925	5135.06	3605.47	5250.16	12589.5	12074.2	12567.2	12553.7	12425.5	12618.3	12615.3	12547.5	12405.1	12150	11928	12474.1
K07029	diacylglycerol kinase (ATP) [EC:2.7.1.107]	8389.84	5561.83	8441.29	7917.38	7412.78	9753.78	2629.33	1195.34	1881.33	1524	1789.33	2331.51	4679.17	3261.33	7240.05	3946.2	6389.65	6328.4	6785.44	12570.9	12365.9	12616.6	12648.5	12507.1	12648	12638.1	12618.5	12518.5	8770.82	11695.6	10352.7
K06911	quercetin 2,3-dioxygenase [EC:1.13.11.24]	391.56	34.16	572.43	55	389.5	49.99	19608.9	18337.1	24716.1	27510.7	21695.6	24114.6	31196.5	1894.08	1010.29	1716.75	14687.7	16220.9	11047.8	263	481	131	0.01	2.99	4.5	1	0.2	8.5	14648.6	1398	9107.84
K07742	uncharacterized protein	8640.2	5588	8380.26	7917.63	7412.78	9752.78	3231.89	2111.85	2512.91	3027.7	584.5	870.06	978.84	5149.41	8204.13	5662.95	5501.73	5293.75	6545	12567.9	12364.9	12616.6	12648.5	12507.1	12649	12638.1	12618.5	12521	8636.4	11689.6	10291.7
K03495	tRNA uridine 5-carboxymethylaminomethyl modification enzyme	3781.02	5404.33	4674.48	7091.83	6481.08	9155.91	7741.74	7349.26	7523.8	8108.7	4604.94	4617.61	3798.51	3800.41	3867.75	3919.75	4675.58	5612.12	4863.85	12572.5	12242.2	12647.2	12644.7	12331.8	12639.8	12631.3	12592.5	12416.6	6182.2	3001.05	12129.2
K03650	tRNA modification GTPase [EC:3.6.-.-]	3781.02	5403.33	4674.48	7091.83	6481.08	9155.91	7697.74	7343.26	7523.8	8068.7	4605.94	4617.61	3748.51	3800.41	3867.75	3919.75	4665.58	5612.12	4855.18	12572.5	12242.2	12646.2	12644.7	12331.8	12639.8	12631.3	12592.5	12416.6	6182.2	3001.05	12129.2
K05520	protease I [EC:3.5.1.124]	719.92	87.5	1268.1	60.25	175.25	49.91	9485.03	8406.8	9796.94	10094.6	9326.16	9410.87	10360.7	3800.16	2622.79	3526.5	8605.74	10422.7	8540.99	12566.5	12232.2	12651.2	12678	12159.2	12651	12623	12560.2	12300.8	6162.78	2982.38	12150
K18104	ATP-binding cassette, subfamily B, bacterial AbcA/BmrA [EC:7.6.2.2]	9023	6560.83	9346.17	10403.3	8917.33	15260.3	1672	252.67	652.33	227.5	174	111.58	730	3427.33	7789.19	3949.5	5784.94	5488.6	6919.36	12566	12333	12616	12649.7	12469	12649.8	12628.3	12599.3	12491.3	8691	11587.7	10290.3
K10439	ribose transport system substrate-binding protein	426.35	43.5	399.73	121.5	693.25	99.58	24468.1	22780.7	29091.2	29685.1	15075.9	15247.9	18807.7	1894.08	1012.58	1728.25	10881.6	13223	10634.8	441.5	847.25	212.25	0.01	0.83	1.5	0.01	0.42	13.25	24379.5	2415.38	15364.1
K01790	dTDP-4-dehydrorhamnose 3,5-epimerase [EC:5.1.3.13]	1902.13	3530.16	2950.47	2343.83	2655.33	1427.49	8916.29	10123.4	9676.25	10011.9	9061.43	9311.65	9537.11	2949.41	2091.3	2839.75	6041.59	6292.09	5316.58	12528	11864.5	12581.5	12584.7	12146.7	12624.8	12605.3	12503.6	12244.3	6182.48	2995.43	12144.1
K09384	uncharacterized protein	9989.2	9366.33	10187.6	10846.7	10463.1	12012.1	243.42	499.92	560.49	179.75	193	96.57	314.67	6105.74	8818.46	6582.95	3662.8	2058.75	4492.46	12534.9	11993.9	12550.6	12593.1	12512.1	12633.9	12634.5	12586.8	12465.3	8644.4	11670.3	10278
K00867	type I pantothenate kinase [EC:2.7.1.33]	8376.24	5557.83	8365.99	7917.38	7412.78	9753.78	1936	2224.37	2823.66	2164.8	2063.53	2651.76	4901.34	3260.33	7101.1	3944.2	5599.32	4561.8	5703.79	12537.9	11994.9	12551.6	12593.5	12497.1	12634.5	12636.1	12581.5	12436.5	8775.15	11667.6	10341.7
K00817	histidinol-phosphate aminotransferase [EC:2.6.1.9]	1900.18	1491.5	2151.49	3554.5	2785.75	6568.24	19996.5	17344.2	19807.1	19410.8	18790.4	20696.8	27028.2	4319.49	3387.79	3977.5	14547.4	17790.7	11831.6	275.5	1137.25	244.25	152	130.49	46	30	115.22	225.75	11217.8	1177.38	6925.17
K06878	tRNA-binding protein	8408.1	5563.33	8369.49	7918.38	7413.28	9752.78	3124	2200.62	2869.33	3502.3	696.23	859.41	862	3260.33	7241.55	3946.7	6124.38	5583.59	7177.57	12567.9	12364.9	12616.6	12648.5	12508.1	12650.5	12638.1	12618.5	12520.5	8649.82	11692.6	10300.7
K06994	putative drug exporter of the RND superfamily	4785.18	8808.16	6442.94	9201.46	8710.86	10502.9	11876.3	11878.9	13796.3	10744.5	16201.5	22263.2	43352.4	2788.66	3223.74	2949.7	16182.4	20209.6	10469.6	81.4	420.6	77.4	61.14	256.6	20.36	24.46	98.76	259.06	1756.85	203.94	750.26
K01662	1-deoxy-D-xylulose-5-phosphate synthase [EC:2.2.1.7]	2010.66	1863	2462.89	4461.5	3457.5	7485.33	7853.24	9197.43	8655.05	9048.15	6422.11	7164.04	8341.85	2570.08	2552.54	2531.25	6035.84	7540.91	5683.85	12526	11835	12574	12588	12193.3	12624.5	12618	12522.1	12238.5	6270.91	2929	12120.1
K06969	23S rRNA (cytosine1962-C5)-methyltransferase [EC:2.1.1.191]	2778.52	4915.16	4185.11	5841.83	5330.08	7950.91	7478.49	6523.9	6849.3	7190.25	4467.45	4674.11	3600.51	1476.33	2149.79	1499	4625.32	5631.55	5030.99	12682.5	12463.2	12708.2	12642.7	12194.8	12639.8	12610.3	12546.5	12344.1	12993	3667.05	16453.2
K00527	ribonucleoside-triphosphate reductase (thioredoxin) [EC:1.17.4.2]	8355.82	5561.16	8390.24	7917.08	7413.58	9752.91	2914.95	2054.51	2360.25	1940.1	3108.86	3050.13	2683.83	3260.33	7236.67	3945	5182.98	3425.46	5829.34	12565.5	12344.2	12617.2	12647.7	12504.8	12646.8	12637.3	12617.5	12519.1	8595.95	11618	10283.1
K06890	uncharacterized protein	8617.25	5584.5	8367.91	7916.63	7412.78	9752.78	3719.89	2598.48	3008.83	3423.9	719.33	850	816.5	5149.41	8204.18	5662.45	4550.74	2841.37	4801.44	12567.9	12364.9	12616.6	12648.5	12507.1	12649.5	12639.1	12618.5	12522	8643.07	11692.6	10299.7
K16209	lactose/raffinose/galactose permease	9727.2	7013.33	9523.67	11708.1	10364.5	16528.5	382	548	1085.33	660	295.83	101.58	669	3856.33	8207.05	4634.2	3623.67	1833	3862.67	12541.4	11980.6	12538.4	12558.5	12529.6	12619.5	12626.1	12574.3	12453.7	8748.2	11632.3	10282.9
K03647	protein involved in ribonucleotide reduction	8378.1	5558.83	8432.96	7917.38	7412.78	9753.78	2447	882.07	2037.66	1687.6	1948.16	2438.83	4781.34	3261.33	7242.1	3946.2	5569.38	4357.34	5701.26	12570.9	12365.9	12616.6	12648.5	12507.1	12648	12638.1	12618.5	12519.5	8771.15	11695.6	10351.7
K15583	oligopeptide transport system ATP-binding protein	8137.38	5516.83	8410.46	7611.63	6984.78	9494.78	3385.48	3316.24	2634.98	2195.05	600.55	1032.76	1096.33	3159.33	7028.84	3726.2	6124.76	5860.91	7212.97	12561.9	12368.9	12628.6	12686.5	12513.1	12668	12651.1	12631.6	12514.5	8649.82	11693.6	10293.7
K08659	dipeptidase [EC:3.4.-.-]	19966.5	25097.7	21043.5	31339.9	29000.9	38506.9	433	842	1709.65	792.5	222.66	139.65	1270.67	9979.65	14932	11327.5	4400.39	2365.67	4325.47	128.5	332.25	23.25	65.35	1272.5	33.65	138.65	326.77	787.4	6716.62	9138.73	600.4
K07009	lipid II isoglutaminyl synthase (glutamine-hydrolysing) [EC:6.3.5.13]	8351.84	5556.33	8431.39	7916.38	7412.78	9753.78	3042.14	1978.73	2396.16	1806	1868.33	2420.24	4927.67	3261.33	7239.93	3945.7	4724.61	3609.09	4589.39	12570.9	12365.9	12616.6	12648.5	12507.1	12646.5	12638.1	12618.5	12519.5	8773.15	11695.6	10351.7
K03707	thiaminase (transcriptional activator TenA) [EC:3.5.99.2]	6727.2	3738.33	6739.14	3443.38	4021.53	2259.53	3884.47	2287.39	3820.58	3600.45	3589.83	4883.48	8957.83	2586.33	5808.67	3165.2	8055.91	7693.42	7953.92	12562.4	12330.6	12602.4	12605.5	12324.6	12634.5	12603.1	12555.4	12434.7	8725.2	11619.3	10366.9
K00243	uncharacterized protein	8381.95	5562.83	8368.31	7929.63	7508.78	9763.78	2313.14	1583.94	1608.33	1505.25	324.28	419.73	556.08	3260.33	7236.05	3946.2	5141.83	4648.8	6257.03	12629.9	12483.9	12647.6	12648.5	12507.1	12648	12638.1	12618.5	12521.5	12067.8	12029.6	12461.7
K07574	RNA-binding protein	8382.1	5562.83	8371.06	7929.63	7509.28	9763.78	2200.14	1126.14	1473.08	1001.85	554.03	685.4	633.83	3260.33	7236.72	3946.2	5335.5	4806.47	6416.36	12629.9	12483.9	12646.6	12648.5	12507.1	12648	12640.1	12620.5	12520.5	12057.8	12026.6	12460.7
K01420	CRP/FNR family transcriptional regulator, anaerobic regulatory protein	9850.31	6998.49	8993.22	11435.1	9975.83	16290.8	11761.3	12543.1	13573.5	14386.3	11816.9	11162	9197.52	5558.41	8668.21	5993.75	13216.9	16797.2	14338.5	138	387.5	37.5	11.67	456.99	15.83	41.33	98.87	275.33	9845.81	9452.43	2641.11
K00784	ribonuclease Z [EC:3.1.26.11]	8384.49	5562.83	8372.98	7917.63	7413.78	9752.78	3462.78	2989.07	2649.33	2448.85	549.19	677.33	739.66	3260.33	7239.22	3946.2	5281.33	4959.56	6442.43	12567.9	12364.9	12617.6	12648.5	12508.1	12648	12639.1	12618.5	12523.5	8650.82	11693.6	10297.7
K03427	type I restriction enzyme M protein [EC:2.1.1.72]	3387.52	5327.66	4144.51	6688.58	5928.33	8795.99	4849.74	6763	6602.15	6194.05	6801.05	6803.83	4944.16	3510.41	3037.87	3417.25	4805.7	5970.31	4900.32	12516	11825	12570	12549.7	12189.7	12609.3	12600.3	12500.6	12270.8	6139.24	2916.67	12061.3
K01938	formate--tetrahydrofolate ligase [EC:6.3.4.3]	8417.95	5567.83	8402.34	7974.63	7483.78	9828.78	3807.97	3364.95	2606.33	2204.45	486.45	730.98	872.92	3275.33	7302.93	3986.2	4749.46	4518.12	5737.22	12567.9	12364.9	12616.6	12648.5	12507.1	12648	12639.1	12618.5	12519.5	8639.82	11692.6	10290.7
K00054	hydroxymethylglutaryl-CoA reductase [EC:1.1.1.88]	8352.7	5556.33	8426.46	7916.38	7412.78	9753.78	2612	1549.94	2261.33	1888.5	1804.33	2272.66	4701.33	3261.33	7237.43	3945.7	4684.04	2995.5	4373.09	12570.9	12365.9	12616.6	12648.5	12507.1	12646.5	12638.1	12618.5	12519.5	8782.82	11698.6	10359.7
K04517	prephenate dehydrogenase [EC:1.3.1.12]	1284.51	1434.33	2320.3	3505	2574.5	6523.33	8122.49	7360.97	8006.8	7532.9	7146.66	8202.72	12035.3	434	1394.41	448	7218.24	8949.6	6309.68	12563	12215	12645	12642	12128.3	12637.5	12608	12535.1	12280	6403.66	2957	12214.1
K09825	Fur family transcriptional regulator, peroxide stress response regulator	8386.75	5565.83	8371.14	7917.58	7412.58	9752.58	3085.14	2825.66	2054.08	1464.5	271.75	426.23	617.75	3260.33	7237.45	3946	5576.15	5202.18	7593.35	12565.5	12344.2	12616.2	12647.7	12504.5	12647.8	12638.3	12617.5	12517.1	8593.62	11618	10276.1
K03742	nicotinamide-nucleotide amidase [EC:3.5.1.42]	8378.95	5561.83	8300.14	7917.63	7412.78	9752.78	2582.64	4248.46	2813.83	2607.75	238.25	546.73	507.75	3259.33	7096.05	3944.2	5170.07	4711.3	6452.72	12534.9	11993.9	12550.6	12593.5	12498.1	12635	12637.1	12581.5	12435.5	8646.82	11663.6	10277.7
K06867	uncharacterized protein	331.12	32.83	782.97	29	196.5	24.66	7309.76	6391.83	9264.43	9607.15	11228.7	11753.5	14334.5	1898.08	1125.04	1759.75	7067.81	7696.92	4942.7	12582	11941	12596	12545	12010.7	12608.5	12580	12457	12153.5	9689.9	3239	14333.4
K02824	uracil permease	8381.1	5562.83	8368.16	7929.63	7508.78	9763.78	2039.64	853.98	1317.08	1036.85	334.86	440.8	585.83	3260.33	7236.72	3946.2	5103.17	4653.87	6248.73	12629.9	12483.9	12647.6	12648.5	12507.1	12648	12638.1	12618.5	12520.5	12052.8	12026.6	12457.7
K01493	dCMP deaminase [EC:3.5.4.12]	8382.95	5562.83	8372.14	7917.63	7413.78	9752.78	3221.14	2994.66	2178.33	2260.25	310.25	431.23	777.75	3260.33	7237.05	3946.2	5182.9	4740.8	6397.36	12567.9	12364.9	12616.6	12648.5	12508.1	12648	12639.1	12618.5	12519.5	8637.82	11691.6	10292.7
K03816	xanthine phosphoribosyltransferase [EC:2.4.2.22]	8381.7	5560.83	8365.99	7930.63	7508.78	9763.78	1879.64	675.6	1053.08	832.25	247.08	458.13	613.25	3260.33	7236.17	3946.2	5149.07	4722.93	6467.52	12629.9	12483.9	12647.6	12648.5	12507.1	12648	12638.1	12618.5	12520.5	12050.8	12026.6	12457.7
K07456	DNA mismatch repair protein MutS2	8381.95	5562.83	8373.14	7917.63	7412.78	9752.78	3108.31	2755.16	2307.33	2268.75	316.25	503.23	655.75	3260.33	7237.05	3946.2	5199.4	4720.3	6342.19	12567.9	12364.9	12615.6	12648.5	12508.1	12648	12639.1	12618.5	12519.5	8642.82	11691.6	10291.7
K01823	isopentenyl-diphosphate Delta-isomerase [EC:5.3.3.2]	8384.24	5560.83	8373.79	7917.38	7412.78	9752.78	2551	2098.19	1876.66	1723.1	466.5	654.26	935.34	3260.33	7237.22	3946.2	5307.88	5333.98	6441.87	12567.9	12364.9	12617.6	12648.5	12508.1	12648	12638.1	12618.5	12523.5	8649.15	11691.6	10294.7
K06967	tRNA (adenine22-N1)-methyltransferase [EC:2.1.1.217]	8378.7	5561.83	8367.89	7929.63	7508.78	9763.78	1781.14	603.83	946.08	794.25	216.33	308.73	521	3260.33	7236.05	3946.2	5110.07	4639.47	6185.03	12629.9	12483.9	12645.6	12648.5	12507.1	12648	12638.1	12618.5	12518.5	12052.8	12026.6	12457.7
K07533	foldase protein PrsA [EC:5.2.1.8]	8389.7	5563.83	8376.89	7918.63	7412.78	9752.78	1985.64	1026.37	1218.08	837.25	214.33	245.23	521	3260.33	7236.29	3946.2	6303.57	6978.4	8011.51	12567.9	12364.9	12615.6	12648.5	12507.1	12648.5	12638.1	12618.5	12518.5	8624.82	11688.6	10287.7
K01419	ATP-dependent HslUV protease, peptidase subunit HslV [EC:3.4.25.2]	3511.77	5344.33	4465.13	6780.58	6039.08	8895.91	6923.6	5869.5	6385.3	6797.95	4547.36	4342.46	3646.76	3614.41	3454.75	3584.75	4526.5	5546.04	4653.68	12558.5	12227.2	12645.2	12643.7	12267.8	12639.8	12624.3	12572.5	12380.6	6149.2	2998.05	12101.2
K03667	ATP-dependent HslUV protease ATP-binding subunit HslU	3509.77	5344.33	4463.13	6780.58	6038.08	8895.91	6923.6	5869.5	6385.3	6797.95	4547.36	4342.46	3646.76	3614.41	3454.75	3584.75	4525.5	5546.04	4654.68	12558.5	12227.2	12645.2	12643.7	12267.8	12639.8	12624.3	12572.5	12380.6	6149.2	2998.05	12100.2
K16511	adapter protein MecA 1/2	8412.7	5566.33	8377.29	7917.38	7412.78	9752.78	1720	479.45	825.33	647.5	215.83	189.08	525	3260.33	7238.55	3946.7	6707.26	7493.39	8221.19	12567.9	12364.9	12615.6	12648.5	12507.1	12649.5	12638.1	12618.6	12518.5	8620.82	11688.6	10285.7
K06885	uncharacterized protein	8395.7	5567.33	8376.29	7917.38	7412.78	9752.78	2302	1359.33	1616.83	1433.5	258.92	283.58	546.75	3260.33	7239.55	3946.7	6132.15	5710.8	7330.64	12567.9	12364.9	12616.6	12648.5	12508.1	12649.5	12638.1	12618.5	12519.5	8637.82	11691.6	10291.7
K01754	threonine dehydratase [EC:4.3.1.19]	429.89	54.66	1041.84	52.25	322	41.99	21840.5	19343.7	24100	26373.7	20473.5	22200.1	27452.7	1904.08	1529.22	1755.25	14609.1	16339	11489.7	247	770	191	133	149.99	47.5	45	105.2	148.5	11050.9	1083	6919.84
K00926	carbamate kinase [EC:2.7.2.2]	8194.9	7233.66	9279.73	5784.71	6741.11	3693.11	3533	2571.96	2729.66	2490.3	1017.43	908.81	1162.33	3643.66	7124.76	4270.7	3931.19	2332.25	5088.53	12641.9	12496.9	12656.6	12723.1	12597.1	12675.4	12667.5	12667.8	12581.8	11893.8	12004.3	12444
K01735	3-dehydroquinate synthase [EC:4.2.3.4]	1279.5	1429.83	2259.32	3506.05	2574.7	6522.53	9369.49	9141.63	9016.3	9239.25	6321.44	7026.47	8539.35	433	1393.18	448.7	6064.34	7615.86	5670.65	12562.4	12234.6	12647.4	12642.8	12131.9	12638.7	12608.8	12536.1	12284.4	6308.86	3023.6	12170.7
K01895	acetyl-CoA synthetase [EC:6.2.1.1]	467.18	47.66	659.56	54	387.5	48.99	21244.1	18543	21287.5	21359.3	19027.9	20714.8	27011.5	1895.08	1300.38	1722.25	15721.3	19271.8	13592.2	326	1222	257	110	21.99	34.5	8	76.3	176.5	14443.2	1439	9030.42
K11069	spermidine/putrescine transport system substrate-binding protein	8359.52	5565.33	8590.56	7922.88	7427.78	9754.78	3364.98	2210.07	2772.33	1388.1	676.74	689.02	624.58	3265.33	7421.55	3963.7	4417.21	3714	5179.74	12575.9	12383.9	12631.6	12687.5	12576.1	12661	12658.1	12651.5	12552.5	8627.82	11693.6	10315.7
K01119	2',3'-cyclic-nucleotide 2'-phosphodiesterase / 3'-nucleotidase [EC:3.1.4.16 3.1.3.6]	7872.41	5151.66	8053.77	7005.13	6609.53	8858.86	1344.45	1671.27	1687	1284.1	3173.11	2977.49	2875.08	3022.33	6811.51	3604.2	5524.1	4800.06	6061.77	12533.4	11979.6	12551.4	12592.5	12422.9	12633.5	12624.1	12557.4	12395.7	8585.53	11610.3	10269.9
K03698	3'-5' exoribonuclease [EC:3.1.-.-]	8381.2	5561.83	8370.89	7916.63	7412.78	9752.78	2702.14	2547.58	1702.58	1146.75	268.83	341.73	605	3260.33	7239.05	3946.2	5131.07	4652.47	6317.4	12567.9	12364.9	12615.6	12648.5	12507.1	12648	12639.1	12618.5	12518.5	8622.82	11688.6	10287.7
K11072	spermidine/putrescine transport system ATP-binding protein [EC:7.6.2.11]	8350.38	5559.33	8364.39	7918.63	7412.78	9752.78	3396.31	2490.88	2548.58	1588.35	608.58	602.34	590.25	3260.33	7233.55	3945.7	4461.63	3729.57	5184.32	12567.9	12364.9	12616.6	12648.5	12507.1	12648	12638.1	12618.5	12520.5	8623.82	11688.6	10287.7
K06726	D-ribose pyranase [EC:5.4.99.62]	8366.1	5554.83	8140.89	7911.63	7452.78	9746.78	1762.17	513.67	752.41	452.35	212.2	229.73	669.67	3255.33	7047.72	3928.2	4792.07	4557.8	5777.66	12621.9	12464.9	12631.6	12609.5	12438.1	12634	12618.1	12585.5	12488.5	12047.1	12021.6	12429.7
K00949	thiamine pyrophosphokinase [EC:2.7.6.2]	8379.7	5562.83	8366.89	7917.63	7412.78	9752.78	2427.14	1345.75	1634.58	1942.75	329.58	536.23	613.75	3260.33	7235.05	3946.2	5194.57	4691.55	6293.78	12567.9	12364.9	12616.6	12648.5	12507.1	12648	12638.1	12618.5	12520.5	8639.82	11691.6	10289.7
K11071	spermidine/putrescine transport system permease protein	8349.38	5559.33	8363.56	7917.63	7412.78	9752.78	3402.98	2253.38	2560.58	1415.85	610.91	630.09	592.58	3260.33	7233.55	3945.7	4454.46	3724.07	5196.74	12567.9	12364.9	12616.6	12648.5	12507.1	12649	12638.1	12618.5	12520.5	8623.82	11688.6	10286.7
K11070	spermidine/putrescine transport system permease protein	8349.38	5560.33	8365.56	7917.63	7412.78	9752.78	3327.98	2222.38	2560.58	1503.85	594.74	564.34	592.58	3260.33	7233.55	3945.7	4423.96	3702.07	5156.99	12567.9	12364.9	12616.6	12648.5	12507.1	12647	12638.1	12618.5	12520.5	8623.82	11688.6	10286.7
K09773	[pyruvate, water dikinase]-phosphate phosphotransferase / [pyruvate, water dikinase] kinase [EC:2.7.4.28 2.7.11.33]	3304.77	5332.16	4770.68	6809.08	6072.33	8918.16	7586.82	4773.71	5950.55	6095.95	4478.53	4279.61	4005.43	1734.33	2830.05	1898.5	4863.04	6025.71	4901.05	12601	12629.5	12724.5	12737.7	12347.3	12667.8	12643.3	12640.7	12493.8	6179.57	3076.43	12149
K14540	ribosome biogenesis GTPase A	8378.2	5562.83	8370.06	7917.63	7412.78	9752.78	2128.78	1129.39	1618.58	1413.25	326.03	362.06	700.83	3260.33	7236.05	3946.2	5139.33	4667.97	6257.36	12567.9	12364.9	12615.6	12648.5	12507.1	12648	12638.1	12618.5	12518.5	8638.82	11688.6	10292.7
K00865	glycerate 2-kinase [EC:2.7.1.165]	3486.39	5373.83	4777.99	7067.33	6460.33	9136.33	7290.51	5229.19	5716.54	5209.1	2871.61	3456.29	6502.19	1910.33	3034.36	2194.5	4197.25	6093.72	4101.99	12607	12602	12710	12699.7	12340	12652.8	12630.3	12627.4	12496.3	6273.66	2984.67	12189.5
K01839	phosphopentomutase [EC:5.4.2.7]	8719.4	7635.16	9110.05	6744.41	7515.16	4652.16	2602.78	2169.68	1800.41	1351.3	433.86	514.73	374.33	3885.66	7099.71	4612.5	4971.97	4520.17	6296.15	12565	12353.5	12614.5	12645.3	12531	12648.2	12638.7	12625	12562.2	8474.24	11642.1	10268.2
K07173	S-ribosylhomocysteine lyase [EC:4.4.1.21]	8377.35	5561.83	8370.31	7916.63	7412.78	9752.78	1972.64	913.08	1373.83	1009.35	370.36	400.4	995	3260.33	7236.6	3946.2	5072.4	4611.94	6032.4	12567.9	12364.9	12615.6	12648.5	12507.1	12648	12638.1	12618.5	12519.5	8622.82	11688.6	10286.7
K03767	peptidyl-prolyl cis-trans isomerase A (cyclophilin A) [EC:5.2.1.8]	4979.61	201.33	4658.42	883.05	1161.45	642.78	5284.85	5207.68	6167.3	5886.5	5644.87	5968.39	7302.77	1365	4691.94	1814.7	6397.19	5267.63	6058.97	12583.9	12093.9	12580.6	12587.8	12256.4	12630.2	12609.8	12518.1	12290.1	12054.5	11976	12477.5
K16786	energy-coupling factor transport system ATP-binding protein [EC:3.6.3.-]	8379.1	5562.83	8367.89	7917.63	7412.78	9752.78	2042.64	1123.95	1143.08	1076.35	256.33	361.73	595	3260.33	7237.17	3946.2	5108.57	4681.85	6264.06	12567.9	12364.9	12615.6	12648.5	12507.1	12648	12638.1	12618.5	12518.5	8628.82	11688.6	10285.7
K03892	ArsR family transcriptional regulator, arsenate/arsenite/antimonite-responsive transcriptional repressor	3390.52	5342	4415.65	6813.08	6202.33	8926.83	14832.6	13890.8	16415.7	15411.9	12139.7	16848	27729	1755.66	2412.24	1867	15162.6	19903.1	12922.1	250	782.5	184.5	98.67	259	38.33	46.33	115.77	241.83	11547.6	1218.43	7024.97
K00459	nitronate monooxygenase [EC:1.13.12.16]	418.26	42.99	661.24	30	196.5	28.32	19864	14668.8	21814.5	22733	23866.2	25329	33087.2	1895.08	1165.88	1719.25	16292.3	17888.5	12076	172	614	133	55	11.32	22.5	2	37.1	88.5	7723.9	741	4747.7
K18672	diadenylate cyclase [EC:2.7.7.85]	8378.7	5561.83	8366.89	7917.63	7412.78	9752.78	2079.14	982.05	1156.08	953.75	238.33	340.73	533	3260.33	7236.05	3946.2	5131.07	4666.47	6203.03	12567.9	12364.9	12615.6	12648.5	12507.1	12648	12638.1	12618.5	12518.5	8622.82	11688.6	10285.7
K07407	alpha-galactosidase [EC:3.2.1.22]	8325.28	5571.33	8756.77	7901.33	7419.33	9734.33	1815.11	2300.3	1917.33	2151	385.7	715.59	839.17	3266.33	7456.45	3968	4035.68	2864.03	5056.93	12547	11999	12579	12670.7	12632	12660.3	12675.3	12646.4	12492.3	8560	11552.7	10314.3
K00364	GMP reductase [EC:1.7.1.7]	8359.1	5558.83	8362.79	7916.38	7412.78	9752.78	2064	871.82	1670.33	1359.1	248.2	253.08	566	3260.33	7236.6	3946.2	4733.09	4332.34	5818	12567.9	12364.9	12615.6	12648.5	12507.1	12648	12638.1	12618.5	12519.5	8641.82	11690.6	10293.7
K00973	glucose-1-phosphate thymidylyltransferase [EC:2.7.7.24]	1897.66	3526.83	2922.3	2343.83	2655.33	1427.16	8212.88	10265.3	9138.38	9418.15	6196.44	6772.62	7886.02	2949.41	2088.25	2839.75	4668.35	4931.04	4275.39	12528	11864.5	12581.5	12584.7	12146.3	12624.8	12607.3	12505.6	12245.3	6192.15	2998.43	12140
K03763	DNA polymerase III subunit alpha, Gram-positive type [EC:2.7.7.7]	8423.7	5572.83	8394.89	7975.63	7483.78	9828.78	1797.14	631.05	920.08	928.75	216.33	348.73	568	3275.33	7302.05	3986.2	5129.07	4650.47	6217.53	12567.9	12364.9	12615.6	12648.5	12507.1	12648	12638.1	12618.5	12518.5	8625.82	11692.6	10285.7
K04074	cell division initiation protein	8377.7	5560.83	8364.89	7917.63	7412.78	9752.78	1864.14	798.8	1195.58	841.25	216.33	290.23	491	3260.33	7236.17	3946.2	5112.07	4698.85	6280.6	12567.9	12364.9	12615.6	12648.5	12507.1	12648	12639.1	12618.5	12518.5	8622.82	11688.6	10287.7
K15986	manganese-dependent inorganic pyrophosphatase [EC:3.6.1.1]	8377.7	5561.83	8364.89	7917.63	7412.78	9752.78	1802.64	771.8	1071.58	802.25	236.53	312.4	554	3260.33	7236.72	3946.2	5099.34	4630.97	6204.86	12567.9	12364.9	12615.6	12648.5	12507.1	12648	12638.1	12618.5	12518.5	8628.82	11690.6	10286.7
K07023	putative hydrolases of HD superfamily	8611.2	5588.5	8580.33	7913.63	7401.78	9750.78	2003.25	962.72	1179.08	1120.7	279.33	276.33	501.33	5154.41	8386.63	5680.45	3594.88	1817.5	4145.9	12573.9	12363.9	12613.6	12687.5	12576.1	12662	12659.1	12651.5	12550	8648.07	11695.6	10266.7
K09787	uncharacterized protein	8377.7	5562.83	8366.89	7917.63	7412.78	9752.78	1756.14	564.05	920.08	832.25	216.33	289.73	568	3260.33	7236.05	3946.2	5091.57	4632.47	6191.53	12567.9	12364.9	12615.6	12648.5	12507.1	12648	12638.1	12618.5	12518.5	8622.82	11688.6	10285.7
K02086	DNA replication protein	8380.7	5562.33	8365.29	7917.38	7412.78	9752.78	1668	399.67	808.33	553.5	212.83	157.08	517	3260.33	7236.55	3946.7	5231.32	4835.22	6596.86	12567.9	12364.9	12615.6	12648.5	12507.1	12648	12638.1	12618.5	12518.5	8620.82	11688.6	10285.7
K11145	ribonuclease III family protein [EC:3.1.26.-]	8377.7	5562.83	8366.89	7917.63	7412.78	9752.78	1756.14	537.05	920.08	792.25	216.33	289.73	517	3260.33	7236.05	3946.2	5089.07	4632.47	6168.86	12567.9	12364.9	12615.6	12648.5	12507.1	12648	12638.1	12618.5	12518.5	8622.82	11688.6	10285.7
K05985	ribonuclease M5 [EC:3.1.26.8]	8377.7	5561.83	8364.89	7917.63	7412.78	9752.78	1704.14	487.05	903.08	706.25	216.33	268.73	568	3260.33	7236.05	3946.2	5062.57	4631.47	6168.53	12567.9	12364.9	12615.6	12648.5	12507.1	12648	12638.1	12618.5	12518.5	8622.82	11688.6	10285.7
K07015	uncharacterized protein	8377.7	5561.83	8366.79	7917.38	7412.78	9752.78	1730.5	514.24	869.83	782	208.83	204.08	513	3260.33	7236.05	3946.2	5085.82	4631.22	6157.36	12567.9	12364.9	12615.6	12648.5	12507.1	12648	12638.1	12618.5	12518.5	8620.82	11688.6	10285.7
K16169	xanthine permease	8345.2	5556.83	8356.67	7894.13	7393.53	9732.53	1668	379.74	763.33	502	209.66	148.08	517	3257.33	7225.67	3935.7	5320.94	5011.22	6370.74	12566.4	12352.6	12615.4	12648.5	12506.6	12649	12638.1	12618.3	12517.7	8590.2	11641.3	10279.9
K07668	two-component system, OmpR family, response regulator VicR	8377.7	5560.83	8364.79	7917.38	7412.78	9752.78	1781	463.67	1053.83	597	210.33	162.58	517	3260.33	7237.05	3946.2	5048.32	4630.97	6134.61	12567.9	12364.9	12615.6	12648.5	12507.1	12648	12638.1	12618.5	12518.5	8620.82	11688.6	10285.7
K19225	rhomboid protease GluP [EC:3.4.21.105]	8377.7	5561.83	8365.89	7916.38	7412.78	9752.78	1856.14	714.81	890.33	679	211.17	165.98	517	3260.33	7236.93	3946.2	4960.55	4556.07	5895.69	12567.9	12364.9	12615.6	12648.5	12507.1	12647.5	12638.1	12618.5	12518.5	8618.82	11688.6	10285.7
K12555	penicillin-binding protein 2A [EC:2.4.1.129 3.4.16.4]	8377.7	5561.83	8299.79	7918.38	7412.78	9752.78	260	396	722.33	550	189.83	103.08	349	3259.33	7094.05	3944.2	5702.82	6288.05	6802.86	12534.9	11993.9	12550.6	12593.5	12497.1	12634.5	12636.1	12581.5	12434.5	8621.82	11660.6	10270.7
K09685	purine operon repressor	8377.7	5560.83	8364.89	7917.63	7412.78	9752.78	1715.14	460.05	803.08	638.25	216.33	250.73	517	3260.33	7236.05	3946.2	5046.07	4624.47	6118.36	12567.9	12364.9	12615.6	12648.5	12507.1	12648	12638.1	12618.5	12518.5	8620.82	11688.6	10285.7
K06948	30S ribosome assembly GTPase	8377.9	5561.83	8365.79	7918.18	7412.98	9752.98	1668	405.67	791.33	592	208.83	162.33	568	3260.33	7236.77	3947.4	5046.82	4622.22	6120.86	12570.3	12385.5	12616	12649.3	12509.7	12648.2	12638.9	12619.5	12519.9	8655.02	11759.2	10295.3
K07010	putative glutamine amidotransferase	3749.48	5405.5	4860.93	7083.83	6398.58	9147.58	6406.4	7208.39	7849.88	8253.4	2995.36	3665.07	5784.1	3805.41	3916.91	3935.25	2823.99	2906.57	1972.48	12488.5	11772.2	12565.2	12628.7	12389.5	12639.3	12646.3	12586.5	12362.6	2890.87	2647.05	10024.2
K13052	cell division protein DivIC	8377.7	5561.83	8366.79	7917.38	7412.78	9752.78	1668	453.67	795.33	640	214.83	174.08	488	3260.33	7236.05	3946.2	5051.32	4623.22	6132.86	12567.9	12364.9	12615.6	12648.5	12507.1	12648	12638.1	12618.5	12518.5	8622.82	11688.6	10285.7
K03708	transcriptional regulator of stress and heat shock response	8376.7	5560.83	8364.89	7917.38	7412.78	9752.78	1681.14	426.3	857.33	600	173.83	216.48	490	3260.33	7236.05	3946.2	5041.32	4622.22	6124.03	12567.9	12364.9	12615.6	12648.5	12507.1	12648	12638.1	12618.5	12518.5	8622.82	11688.6	10285.7
K03048	DNA-directed RNA polymerase subunit delta	8377.7	5560.83	8364.79	7917.38	7412.78	9752.78	1668	427.74	791.33	630	208.83	148.08	568	3260.33	7236.05	3946.2	5046.82	4622.22	6120.86	12567.9	12364.9	12615.6	12648.5	12507.1	12648	12638.1	12618.5	12518.5	8620.82	11688.6	10285.7
K07652	two-component system, OmpR family, sensor histidine kinase VicK [EC:2.7.13.3]	8377.7	5560.83	8364.79	7917.38	7412.78	9752.78	1713	401.67	897.33	552	210.33	144.08	517	3260.33	7236.05	3946.2	5044.32	4622.97	6121.61	12567.9	12364.9	12615.6	12648.5	12507.1	12648	12638.1	12618.5	12518.5	8620.82	11688.6	10285.7
K03713	MerR family transcriptional regulator, glutamine synthetase repressor	8413.2	5564.83	8372.91	7941.63	7432.03	9773.03	1668	342.67	806.33	524	172.83	127.08	490	3263.33	7245.43	3956.7	5049.7	4634.22	6101.98	12569.4	12377.1	12615.9	12648.5	12507.6	12648	12638.1	12618.7	12519.2	8651.44	11736	10291.4
K11144	primosomal protein DnaI	8377.7	5560.83	8364.79	7917.38	7412.78	9752.78	1675	387.67	791.33	552	208.83	148.08	546	3260.33	7236.05	3946.2	5040.82	4622.22	6109.86	12567.9	12364.9	12615.6	12648.5	12507.1	12648	12638.1	12618.5	12518.5	8620.82	11688.6	10285.7
K07586	uncharacterized protein	8376.84	5561.83	8366.79	7916.38	7412.78	9752.78	1780.83	568.84	789.83	587	186.83	158.01	461	3260.33	7235.93	3946.2	4999.82	4568.6	5956.12	12567.9	12364.9	12615.6	12648.5	12507.1	12648	12638.1	12618.5	12518.5	8621.82	11688.6	10285.7
K00887	undecaprenol kinase [EC:2.7.1.66]	8376.7	5560.83	8364.79	7917.38	7412.78	9752.78	1668	362.74	808.33	601	173.83	176.08	484	3260.33	7236.05	3946.2	5041.82	4623.72	6102.86	12567.9	12364.9	12615.6	12648.5	12507.1	12648	12638.1	12618.5	12518.5	8620.82	11688.6	10285.7
K09976	uncharacterized protein	8377.7	5560.83	8364.79	7917.38	7412.78	9752.78	1668	378.67	791.33	552	208.83	140.08	488	3260.33	7236.05	3946.2	5040.82	4622.22	6109.86	12567.9	12364.9	12615.6	12648.5	12507.1	12648	12638.1	12618.5	12518.5	8620.82	11688.6	10285.7
K03346	replication initiation and membrane attachment protein	8377.7	5560.83	8364.79	7917.38	7412.78	9752.78	1668	378.67	763.33	536	208.83	148.08	517	3260.33	7236.05	3946.2	5040.82	4621.22	6106.86	12567.9	12364.9	12615.6	12648.5	12507.1	12648	12638.1	12618.5	12518.5	8620.82	11688.6	10285.7
K03700	recombination protein U	8377.7	5561.83	8365.79	7916.38	7412.78	9752.78	1709	455.67	791.33	617	209.83	184.08	488	3260.33	7236.93	3946.2	5021.32	4555.84	5886.12	12567.9	12364.9	12615.6	12648.5	12507.1	12648	12638.1	12618.5	12518.5	8616.82	11688.6	10285.7
K03095	SprT-like protein	8376.7	5560.83	8364.79	7917.38	7412.78	9752.78	1668	372.89	737.33	508	207	144.08	517	3260.33	7235.05	3946.2	5035.82	4621.22	6097.86	12567.9	12364.9	12615.6	12648.5	12507.1	12648	12638.1	12618.5	12518.5	8620.82	11688.6	10285.7
K02242	competence protein ComFC	8377.7	5561.83	8364.89	7916.63	7412.78	9752.78	1670.14	437.98	803.08	539.25	210.33	229.73	488	3260.33	7235.93	3946.2	4992.07	4555.09	5880.29	12567.9	12364.9	12615.6	12648.5	12507.1	12648	12638.1	12618.5	12518.5	8620.82	11688.6	10285.7
K02240	competence protein ComFA	8377.7	5560.83	8364.79	7916.38	7412.78	9752.78	1668	399.67	791.33	552	208.83	148.08	517	3260.33	7235.93	3946.2	4986.82	4565.84	5949.12	12567.9	12364.9	12615.6	12648.5	12507.1	12648	12638.1	12618.5	12518.5	8620.82	11688.6	10285.7
K18692	ATP-dependent RNA helicase CshB [EC:3.6.4.13]	8377.7	5560.83	8363.79	7916.38	7412.78	9752.78	1668	378.67	791.33	529	208.83	140.08	488	3260.33	7235.93	3946.2	4986.82	4553.84	5858.12	12567.9	12364.9	12615.6	12648.5	12507.1	12648	12638.1	12618.5	12518.5	8616.82	11688.6	10285.7
K02245	competence protein ComGC	8377.7	5560.83	8363.79	7916.38	7412.78	9752.78	1668	378.67	791.33	529	208.83	136.08	488	3260.33	7235.93	3946.2	4985.82	4553.84	5858.12	12567.9	12364.9	12615.6	12648.5	12507.1	12648	12638.1	12618.5	12518.5	8616.82	11688.6	10285.7
K06286	septation ring formation regulator	8377.7	5560.83	8363.79	7916.38	7412.78	9752.78	1668	378.67	791.33	529	208.83	136.08	488	3260.33	7235.93	3946.2	4985.82	4553.84	5858.12	12567.9	12364.9	12615.6	12648.5	12507.1	12648	12638.1	12618.5	12518.5	8616.82	11688.6	10285.7
K02244	competence protein ComGB	8377.7	5560.83	8363.79	7916.38	7412.78	9752.78	1668	378.67	791.33	513	208.83	136.08	488	3260.33	7235.93	3946.2	4985.82	4553.84	5858.12	12567.9	12364.9	12615.6	12648.5	12507.1	12648	12638.1	12618.5	12518.5	8616.82	11688.6	10285.7
K02243	competence protein ComGA	8377.7	5560.83	8363.79	7916.38	7412.78	9752.78	1668	372.89	765.33	498	208.83	98.08	488	3260.33	7234.93	3946.2	4986.82	4553.84	5856.12	12567.9	12364.9	12615.6	12648.5	12507.1	12648	12638.1	12618.5	12518.5	8616.82	11688.6	10285.7
K07007	3-dehydro-bile acid Delta4,6-reductase [EC:1.3.1.114]	663.14	74.5	955.73	57.75	230.25	44.91	7823.98	7147.38	8572.44	9170.1	7852.52	7981.29	5848.69	3794.16	2424.17	3507.5	6155.82	7134.91	6152.17	12618.5	12341.2	12676.2	12639	12091.2	12637.5	12604	12529.2	12270.8	9444.78	3308.38	14261
K02291	15-cis-phytoene synthase [EC:2.5.1.32]	1521.35	1450.5	2180.87	3494	2479	6511.33	8698.31	8142.95	10062.3	10866.6	6667.83	6930.79	8406.03	2321.08	2215.92	2161.75	5132.84	5076.95	3885.83	12465	11724	12551	12587	12118.3	12624	12603	12496	12198.5	2822.58	2584	9967.28
K05340	glucose uptake protein	8435.7	5575.83	8617.29	7979.38	7498.78	9830.78	1704	467.28	773.33	452	284.83	160.58	547.5	3280.33	7488.17	4004.2	4928.82	3189.5	5123.02	12575.9	12383.9	12629.6	12687.5	12576.1	12662	12658.1	12651.5	12548.5	8623.82	11697.6	10314.7
K00991	2-C-methyl-D-erythritol 4-phosphate cytidylyltransferase [EC:2.7.7.60]	1314.86	1429.83	2030.94	3525.3	2578.95	6540.78	7910.99	7590.58	7275.3	6744.25	6132.36	6631.29	8006.77	431	1213.44	441.2	6231.3	8077.61	6004.6	12555.9	12227.9	12632.6	12603.8	12063.4	12624.7	12588.8	12503.2	12252.1	6308.48	3061.98	12137.5
K03975	membrane-associated protein	14636.3	7198.66	12963.4	12534.1	11411.5	17121.9	5894.67	5383.2	7527.43	7197.4	7133.45	8181.92	12418	5200.33	12423	6333.2	11171.5	8025.74	10405.3	212.4	621.6	38.4	16.47	693.93	21.53	55.13	144.33	411.73	15970.9	18399.3	3122.35
K03697	ATP-dependent Clp protease ATP-binding subunit ClpE	8418.7	5565.83	8314.79	7974.38	7483.78	9828.78	271	392	711.33	482	222.83	98.08	335	3274.33	7159.93	3984.2	4851.82	4470.67	5798.12	12534.9	11993.9	12550.6	12593.5	12497.1	12633.5	12636.1	12581.5	12434.5	8616.82	11664.6	10270.7
K07570	general stress protein 13	8371.7	5559.83	8291.79	7916.38	7412.78	9752.78	260	365.67	737.33	501	152.83	120.08	314	3259.33	7093.93	3944.2	4933.82	4484.84	5801.12	12534.9	11993.9	12550.6	12593.5	12497.1	12634	12636.1	12581.5	12434.5	8617.82	11660.6	10270.7
K02859	riboflavin biosynthesis RibT protein	8401.2	5556.83	8070.41	7935.63	7417.03	9771.03	260	339.56	690.33	431.5	179	97.58	312	3257.33	6916.31	3936.7	4935.37	4482.51	5804.24	12528.4	11987.1	12536.9	12554.5	12428.6	12620	12616.1	12548.7	12405.2	8640.44	11703	10247.4
K03091	RNA polymerase sporulation-specific sigma factor	3661.5	5407.33	4672.89	7085.83	6383.58	9144.58	2540.7	2059.27	2036.08	2090.25	259.5	793.98	698	1911.33	2905.31	2205.5	10108.5	16196.7	13577.8	12510.5	12123.2	12614.2	12644.7	12330.5	12645.8	12628.3	12591	12412.1	2722.62	2659.05	9931.08
K01575	acetolactate decarboxylase [EC:4.1.1.5]	8334.2	5555.83	8351.67	7879.13	7352.53	9717.53	1707.14	411.43	776.33	479	178.53	121	474	3257.33	7225.34	3935.7	4306.37	2760.17	4916.5	12566.4	12352.6	12615.4	12648.5	12506.6	12647.5	12638.1	12618.3	12517.7	8587.2	11641.3	10279.9
K01958	pyruvate carboxylase [EC:6.4.1.1]	6434.7	1674.5	6157.62	4668.3	3972.45	7401.45	2844.14	1446.9	2015.08	1545.25	1920	2574.58	4682.17	1971	6147.1	2536.2	6395.47	6681.42	6532.13	12570.9	12363.9	12616.6	12646.8	12368.1	12646.7	12622.8	12581.2	12421.1	8750.15	11688	10346.4
K01597	diphosphomevalonate decarboxylase [EC:4.1.1.33]	8341.7	5555.33	8353.29	7916.38	7412.78	9752.78	2054	1281.66	1363.33	1134.5	213	133.33	551	3260.33	7233.43	3945.7	3428.71	1691.5	3822.87	12567.9	12364.9	12615.6	12648.5	12507.1	12646.5	12638.1	12618.5	12519.5	8633.82	11691.6	10289.7
K00869	mevalonate kinase [EC:2.7.1.36]	8341.7	5555.33	8353.29	7916.38	7412.78	9752.78	2054	1270.66	1363.33	1152.5	213	133.33	551	3260.33	7233.43	3945.7	3428.71	1685.5	3818.87	12567.9	12364.9	12615.6	12648.5	12507.1	12646.5	12638.1	12618.5	12519.5	8633.82	11691.6	10289.7
K09693	teichoic acid transport system ATP-binding protein [EC:7.5.2.4]	8064.48	5495.83	7994.87	7581.13	6948.53	9472.53	3152	381.78	688.33	477.5	199	123.74	651.34	3067.33	6766.55	3584.7	4486.5	2888.58	5009.5	12578.4	12699.6	12673.4	12663.5	12384.6	12647.5	12613.1	12602.3	12536.7	8579.2	11665.3	10268.9
K02055	putative spermidine/putrescine transport system substrate-binding protein	384.83	37.33	233.07	153.5	980.25	131.24	19983	17020.2	22159.8	24992.6	15353.9	14047.5	11719.5	1920.41	1025.22	1757.75	8811.03	10156.2	8366.45	621.5	1202.25	301.25	0.01	1.49	5	0.01	0.12	8.25	34380.9	3419.38	21750
K01661	naphthoate synthase [EC:4.1.3.36]	6437.85	3681.83	6679.09	3120.13	3548.53	1983.53	3939.5	3466.6	3061.91	2594.1	1945.7	2525.41	4673.67	2404.33	5576.05	2847.7	6127.6	6325.42	6645.97	12553.4	12333.6	12615.4	12643.5	12331.6	12647	12616.1	12568.4	12429.7	8575.53	11620.3	10305.9
K00285	D-amino-acid dehydrogenase [EC:1.4.5.1]	645.85	64.49	372.75	44	293	35.65	19327.6	16885.7	23813.6	25196.3	22403.3	21401	20015.6	3779.16	1966.47	3434	14177.8	15567	12426.4	189	358	96	0.01	1.65	4.5	0.01	0.1	10	10567.5	1019	6643.84
K01641	hydroxymethylglutaryl-CoA synthase [EC:2.3.3.10]	8341.7	5555.33	8354.29	7916.38	7412.78	9752.78	1979	840.66	1348.33	1140	224	114.33	537	3260.33	7233.43	3945.7	3411.71	1688.5	3817.87	12567.9	12364.9	12615.6	12648.5	12507.1	12646.5	12638.1	12618.5	12519.5	8633.82	11690.6	10289.7
K01911	O-succinylbenzoic acid---CoA ligase [EC:6.2.1.26]	6437.85	3681.83	6678.09	3120.13	3548.53	1983.53	3876	3341.1	2961.91	2577.1	1936.7	2522.66	4673.67	2404.33	5576.05	2847.7	6126.6	6319.42	6629.22	12553.4	12333.6	12615.4	12643.5	12330.6	12647	12616.1	12568.4	12429.7	8572.53	11620.3	10303.9
K01372	bleomycin hydrolase [EC:3.4.22.40]	8336.95	5554.33	8282.54	7916.38	7412.78	9752.78	1117.5	1704.4	1520.08	1610.5	237.08	306.08	410.75	3259.33	7090.43	3943.7	3338.88	1652.66	3845.99	12534.9	11993.9	12551.6	12593.5	12497.1	12632.5	12636.1	12581.5	12435.5	8624.82	11663.6	10272.7
K17828	dihydroorotate dehydrogenase (NAD+) catalytic subunit [EC:1.3.1.14]	6908.95	2082.5	6375.47	5626.3	4864.45	8363.45	4053.14	4244.5	2349.5	1903.75	341.08	535.4	776.75	2219	6482.72	2905.2	5201.9	4918.3	6370.19	12567.9	12364.9	12616.6	12647.8	12442.1	12646.7	12634.8	12605.2	12460.1	8618.82	11688	10281.4
K00537	arsenate reductase (glutaredoxin) [EC:1.20.4.1]	428.96	50.5	992.81	45.25	133.75	34.58	9106.05	8140.61	9673.55	10561.7	6700.06	7479.21	8253.63	1906.08	1464.09	1791.25	6222.51	7396.92	6097.27	12559.5	12223.2	12647.2	12639	12090.8	12637.5	12604	12529.2	12270.2	6160.53	2978.38	12158.9
K06941	23S rRNA (adenine2503-C2)-methyltransferase [EC:2.1.1.192]	371.16	45	992.69	22.25	113.5	14.33	9902.72	9963.86	9345.8	9554.2	6335.78	7127.79	8152.35	1903.08	1454.66	1780.25	5817.08	7443.76	5899.64	12558	12211	12647	12639	12090.3	12637.5	12605	12529.1	12269.5	6121.91	2929	12145.1
K02793	mannose PTS system EIIA component [EC:2.7.1.191]	7650	2512.17	6588.29	6660.25	5876.25	9421.25	2057.39	2341.57	2201	2832.45	458.2	586.2	480.5	4371.08	7707.46	5027.25	3636.48	1837.95	4009.59	12532.5	11975.2	12551.2	12593	12503.5	12632	12644	12591.1	12416.2	8609.87	11601.4	10265.8
K00962	polyribonucleotide nucleotidyltransferase [EC:2.7.7.8]	404.16	49	1001.81	45.5	132.75	34.58	9715.74	9796.09	9126.8	9432.2	6348.11	7073.79	8519.85	1906.08	1464.92	1790.75	5769.8	7416.88	5638.52	12559.5	12223.2	12646.2	12639	12090.8	12637.5	12605	12529.2	12269.2	6148.53	2976.38	12143.9
K06997	PLP dependent protein	406.16	49	996.81	45.5	133.25	34.58	9714.74	9688.09	9149.3	9622.2	6345.11	7239.87	7987.85	1906.08	1464.92	1790.75	5848.3	7437.88	5640.1	12559.5	12223.2	12647.2	12639	12090.8	12638.5	12605	12529.2	12269.2	6155.53	2976.38	12144.9
K00924	kinase [EC:2.7.1.-]	3587.21	4248.33	4624.72	10484.2	7419.25	19546.6	3923.5	3398.16	5404.27	4351.8	3948.83	3536.44	3719.03	1272	3054.17	1223.5	2934.37	2641.5	2075.54	12467.5	11741.2	12550.2	12593	12196.8	12625	12609	12508.1	12226.8	2984.95	2671.38	9949.03
K00938	phosphomevalonate kinase [EC:2.7.4.2]	8340.7	5555.33	8352.29	7916.38	7412.78	9752.78	1697	406.66	737.33	530.5	206.5	78.83	531	3260.33	7233.43	3945.7	3380.21	1671	3781.87	12567.9	12364.9	12615.6	12648.5	12507.1	12646.5	12638.1	12618.5	12518.5	8616.82	11688.6	10287.7
K06198	competence protein CoiA	8342.84	5555.33	8352.29	7916.38	7412.78	9752.78	1668	431	720.33	474.5	201.83	78.51	480	3260.33	7232.43	3945.7	3427.88	1686.93	3776.79	12567.9	12364.9	12615.6	12648.5	12507.1	12647	12638.1	12618.5	12518.5	8616.82	11688.6	10286.7
K04072	acetaldehyde dehydrogenase / alcohol dehydrogenase [EC:1.2.1.10 1.1.1.1]	8339.1	5555.83	8279.89	7917.63	7412.78	9752.78	309.14	614.61	856.08	779.85	205.85	237.65	347	3259.33	7091.84	3944.2	3565.9	1884.13	4434.08	12534.9	11993.9	12550.6	12593.5	12497.1	12632.5	12636.1	12581.5	12434.5	8615.82	11660.6	10271.7
K02897	large subunit ribosomal protein L25	404.16	47	993.31	45.5	132.75	34.58	9573.24	9438.52	8968.8	9164.7	6268.28	6944.29	7856.85	1906.08	1465.04	1790.75	5681.47	7405.76	5632.76	12559.5	12223.2	12645.2	12639	12090.8	12637	12605	12529.2	12269.2	6146.53	2976.38	12143.9
K08974	putative membrane protein	8075.7	5502.33	8153.56	7602.38	6965.78	9490.78	1843.81	963.17	814.16	306	258.08	251.06	532.92	3074.33	6823.55	3610.7	3512.27	1945.3	3821.81	12553.9	12349.9	12615.6	12647.5	12444.1	12647	12631.1	12598.5	12485.5	8607.15	11688.6	10262.7
K10440	ribose transport system permease protein	391.35	38	305.4	107.5	596.25	87.58	24483.8	22840.4	28922.5	28920.2	13637.2	12971.7	14667	1893.08	1007.39	1727.75	8787.19	9945.78	8029.15	376.5	727.25	181.25	0.01	0.83	1.5	0.01	0.12	13.25	20811.5	2072.38	13124
K10039	aspartate/glutamate/glutamine transport system substrate-binding protein	8393.2	5560.33	8290.91	7941.63	7432.03	9773.03	209	344.07	522.33	300	206.83	71.58	364	3262.33	7101.93	3954.2	3735.2	1915.55	4012.98	12536.4	12006.1	12550.9	12593.5	12497.6	12633	12636.1	12581.7	12435.2	8644.44	11708	10275.4
K01193	beta-fructofuranosidase [EC:3.2.1.26]	6937.1	2099.67	6607.99	5633.05	4879.45	8365.45	2021.33	665.42	1519.66	1127.1	245.03	489.38	600.51	2252.33	6688.22	2953.7	5992.93	6101.12	7438.96	12575.9	12383.9	12629.6	12686.8	12511.1	12661.2	12653.8	12638.1	12490.1	8617.48	11693	10310.4
K10041	aspartate/glutamate/glutamine transport system ATP-binding protein [EC:7.4.2.1]	8393.2	5560.33	8291.91	7941.63	7432.03	9773.03	202	319.07	515.33	300	177.83	59.58	333	3262.33	7102.93	3954.2	3767.87	1942.55	4003.98	12536.4	12006.1	12550.9	12593.5	12497.6	12633	12636.1	12581.7	12435.2	8648.44	11708	10275.4
K03785	3-dehydroquinate dehydratase I [EC:4.2.1.10]	7280.6	3020.5	7125	7813.8	5967.7	13626.2	1769	357.9	652.5	411.6	207.33	167.17	759.17	2200	6623.89	2574.7	4468.77	2804.84	4959.07	12554.4	12338.6	12615.4	12648.8	12343.6	12647.2	12617.8	12567.1	12399.4	8705.2	11657.6	10272.6
K19002	1,2-diacylglycerol 3-alpha-glucosyltransferase [EC:2.4.1.337]	8335.7	5555.33	8281.29	7916.38	7412.78	9752.78	260	425	705.33	530.5	180.83	70.08	355.67	3259.33	7091.43	3943.7	3300.21	1612.67	3760.04	12534.9	11993.9	12550.6	12593.5	12497.1	12632.5	12636.1	12581.5	12434.5	8613.82	11660.6	10270.7
K01071	medium-chain acyl-[acyl-carrier-protein] hydrolase [EC:3.1.2.21]	8335.7	5554.33	8279.29	7916.38	7412.78	9752.78	270	389	731.33	534.5	180.83	78.08	304	3259.33	7091.43	3943.7	3297.21	1609.33	3719.16	12534.9	11993.9	12550.6	12593.5	12497.1	12632.5	12636.1	12581.5	12435.5	8613.82	11660.6	10270.7
K09692	teichoic acid transport system permease protein	7584.48	5087.83	7713.77	6620.13	6052.53	8507.53	3092	295.78	480.33	226.5	196	123.84	647.34	2818.33	6427.55	3215.7	4480.83	3039.58	5000	12578.4	12697.6	12673.4	12662.5	12310.6	12647.5	12601.1	12578.3	12496.7	8558.2	11658.3	10265.9
K14155	cysteine-S-conjugate beta-lyase [EC:4.4.1.13]	4721.04	6800.83	6065.96	10640.1	9026.58	15741.6	1431.31	2352.32	2090.16	1907.6	517.06	603.51	913.5	2349.33	3911	2643	2700.25	3743.89	3090.53	12549.5	11893.2	12595.2	12631.7	12428.5	12639.8	12649.3	12592.5	12375.1	6298.95	3004.05	12144.1
K06213	magnesium transporter	5485.45	621.5	5121.81	1844.55	2059.45	1606.45	4855.31	4617.66	4050.08	4312.5	1104.65	1555.82	850.25	1619	5361.56	2204.2	5416.15	4893.97	6610.8	12620.9	12474.9	12652.6	12682.8	12410.1	12660.2	12644.8	12612.1	12444.1	11914.1	12010	12425.4
K00680	uncharacterized N-acetyltransferase [EC:2.3.1.-]	4301.3	7466.17	5195.05	5619.66	6123.66	3834.66	5719.93	4419.57	5424.62	4962.65	1703.95	1626.96	1856.99	7946.9	5274.36	7607.25	1874.48	3446.68	1694.19	12493	12093	12612	12641.3	12293	12640.2	12622.7	12577.7	12423.2	2513.41	2593.34	9899.66
K03457	nucleobase:cation symporter-1, NCS1 family	8413.15	7204.16	8034.69	5464.46	6556.86	3425.19	9480.03	7946.96	11977.3	12421.5	9437.82	9943.35	14140.1	7103.49	7773.22	7132.2	10277	9189.87	9414.18	373.4	838.6	154.4	5.14	306.93	13.86	18.46	54.66	227.06	23440	10736.9	11365.8
K02334	DNA polymerase bacteriophage-type [EC:2.7.7.7]	1098.41	143.84	1061.31	333	501	277.33	9905.48	10369	10413.2	11924.1	5486.67	5491.92	4960.63	5865.24	3649.03	5546.25	3291.76	3051.23	2985.48	12474	11735	12550	12585	12142.3	12623.5	12610	12512	12217.5	2545.08	2554	9910.28
K03778	D-lactate dehydrogenase [EC:1.1.1.28]	16569.8	11090	15237.6	15783.3	14852.1	19472.4	5713.85	2948.51	3991.13	3866.7	3728.61	3534.79	3763.01	6490.66	13791.4	7748.4	8516.6	5181.58	9080.98	274.8	1384.2	168.8	128.94	856.53	51.06	76.26	256.66	679.46	15709.7	18516.5	3025
K03321	sulfate permease, SulP family	470.69	50.17	755.44	77.75	232.5	63.5	8393.05	7578.53	8140.46	8843.9	3663.44	4735.04	6094.95	1904.08	1286.8	1783.75	5732.54	7450.53	5712.25	12615	12335.5	12664.5	12600	12022	12625	12584	12496.2	12243	9596.15	3356.76	14299.6
K03486	GntR family transcriptional regulator, trehalose operon transcriptional repressor	6634.7	2024.5	6155.72	5328.05	4517.45	8114.45	1660.14	359.78	462	301	199.66	215.9	670	2033	6068.6	2570.2	4919.15	4584.05	5962.19	12615.9	12468.9	12644.6	12646.8	12379.1	12646.2	12626.8	12585.2	12425.1	12029.8	12026	12427.4
K01674	carbonic anhydrase [EC:4.2.1.1]	7856.7	5147.33	8002.29	6942.38	6475.78	8772.78	507.78	520.14	680.33	271	190.53	90.58	295	3010.33	6752.43	3574.7	3311.65	1617	3770.79	12534.9	11991.9	12550.6	12592.5	12423.1	12632.5	12624.1	12557.5	12394.5	8595.82	11653.6	10268.7
K07035	uncharacterized protein	6921.6	2078	6283.34	5650.15	4873.1	8384.1	4561.5	408.59	743.75	480.25	283	183.4	871	2219	6585.92	2903.6	4019.51	3437.75	4528.74	12632.2	13141.3	12732.7	12720.4	12398.8	12660.1	12619.4	12648.2	12601.7	8711.84	11927.6	10306.3
K02804	N-acetylglucosamine PTS system EIICBA or EIICB component [EC:2.7.1.193]	2425.88	2842	3470.67	6989.25	5034	13030	4076.68	2041.99	3774.55	3424.25	2643.53	3100.38	5969.1	852	2288.41	832	4234.93	5424.95	4111.19	12562	12217	12645	12645	12167	12638.5	12608	12539	12293	6364	2973	12154.1
K01687	dihydroxy-acid dehydratase [EC:4.2.1.9]	397	48.66	704.8	36.25	209.5	26.99	23229.1	20613.5	25066.1	25426.4	18065.4	18341.7	20083.2	1897.08	1338.72	1737.25	12442.2	14360.4	10788.9	171	630	144	94	80.99	35.5	23	70.1	119.5	7294.57	728	4572.7
K03484	LacI family transcriptional regulator, sucrose operon repressor	6882.7	2083.5	6366.32	5628.05	4864.45	8363.45	1768.14	446.56	930	852	219.53	231.22	488	2219	6480.39	2905.2	4656.42	4071.55	5590.64	12567.9	12364.9	12615.6	12647.8	12442.1	12645.2	12633.8	12605.1	12460.1	8609.82	11688	10281.4
K01750	ornithine cyclodeaminase [EC:4.3.1.12]	301.51	30.5	678.34	42	292	33.33	8281.78	6546.59	8579.2	9951.55	5471.16	4954.87	4271.1	1897.08	1259.42	1761.75	3106.66	3229.24	2763.64	12671	12429	12688	12600	12020.3	12622.5	12582	12494.1	12234.5	12773.9	3583	16387.4
K03784	purine-nucleoside phosphorylase [EC:2.4.2.1]	7107.9	3805.83	7034.3	3717.33	4347.08	2413.08	2235.14	1814.39	1633.08	1394.35	501.06	555.65	326.33	2772.33	6213.76	3477	4960.36	4535.3	6193.89	12566.5	12364.8	12614.8	12644.7	12454.5	12646.8	12631.3	12603.8	12498.6	8491.86	11684.8	10268.6
K03719	Lrp/AsnC family transcriptional regulator, leucine-responsive regulatory protein	3009.66	5268.16	3713.47	6589.58	6037.33	8813.32	15298.7	12860.3	17317.4	17698.2	14668.1	14540	14354.9	1593.99	2006.67	1592.5	12296.5	13699.1	10824.3	286	852	190	58.67	127.99	22.33	12.33	64.33	170.33	14178	1423.67	8855.89
K02246	competence protein ComGD	6902.5	2080.5	6358.62	5628.25	4868.25	8365.25	1667	307.89	609	443	209.83	98.5	488	2219	6479.88	2904	4958.15	4531.84	5804.45	12565.5	12344.2	12615.2	12647	12439.5	12646.5	12633	12604.2	12458.8	8576.62	11617.4	10270.8
K03292	glycoside/pentoside/hexuronide:cation symporter, GPH family	6216.7	13963.5	8574.15	9125.82	10096.3	5519.32	638.87	1000.14	1219.98	990.05	261.25	370.94	291.43	5981.4	4121.89	5827.75	2185.3	2338.42	2888.71	12452	11701	12535	12547.7	12270	12614.3	12597.3	12510.3	12382.8	2482.91	2549.68	9851.32
K01647	citrate synthase [EC:2.3.3.1]	470.29	52.66	760.94	24	116	16.99	20814	19052	22540.1	23732	18619.1	19451.1	23834.9	1898.08	1339.88	1738.25	14948.8	17201.1	13363.2	112	512	115	94	80.99	35	25	72.1	120.5	4016.57	396	2465.42
K00798	cob(I)alamin adenosyltransferase [EC:2.5.1.17]	385.76	41	684.04	40.5	117.25	32.58	7287.27	8010.97	7947.8	8455.1	6054.95	6543.97	7643.35	1900.08	1132.25	1770.75	5475.57	6763.63	5227.16	12518.5	11833.2	12567.2	12545	12011.8	12609.5	12580	12457.2	12154.2	6128.53	2943.38	12096.9
K01012	biotin synthase [EC:2.8.1.6]	353.66	39	753.29	16.5	98.5	12.33	7566.38	7203.74	7655.05	7851.45	6064.28	6726.94	7858.18	1898.08	1262.54	1762.25	5414.01	6799.79	5298.55	12550	12192	12631	12600	12021.3	12623.5	12586	12496.1	12238.5	6096.91	2924	12108.1
K03928	carboxylesterase [EC:3.1.1.1]	2947.51	5268.16	4308.59	6582.58	5783.58	8802.91	4542.23	1555.74	1712.3	1268.9	3175.83	2826.97	2716.6	1552.33	2427.88	1606	4542.86	6960.15	4727.72	12591.5	12597.2	12708.2	12697.7	12215.8	12652.8	12614.3	12591.6	12428.1	6112.95	3022.05	12103.1
K01259	proline iminopeptidase [EC:3.4.11.5]	7704.18	12066.3	8859.81	17231.9	14837.2	24442.3	6428.46	5767.31	7884.48	6929.95	11437.9	12808.5	18325.9	4011.66	5267.74	4267	9333.92	9077.35	6026.38	153	269	69	13.34	458.66	10.16	50.66	114.66	281.66	7877.99	779.34	4668.8
K01154	type I restriction enzyme, S subunit [EC:3.1.21.3]	2898.35	4925.33	3832.01	5702.58	4894.33	7804.66	3839.07	5562.68	4951.98	4911.55	3955.8	4235.25	2948.08	3261.41	2695.58	3048.25	3286.7	4280.38	3674.05	12454	11704	12540	12548.7	12115.3	12609.3	12588.3	12476.6	12228.8	2674.91	2569.67	9876.33
K00850	6-phosphofructokinase 1 [EC:2.7.1.11]	1785.93	1844.5	2508.84	4477.5	3392.75	7496.25	6829.23	7671.13	6027.83	5802.35	2516.53	3593.56	5812.17	685	1739.84	827	4697.89	6328.43	4846.76	12499.5	12109.2	12616.2	12643	12203.5	12638.5	12621	12559.2	12320.8	2868.95	2668.38	9985.75
K06960	uncharacterized protein	3510.64	5376.83	4621.89	7078.83	6383.58	9145.58	3179.97	4516.85	3438.08	2925.75	1908.5	2707.16	4831.67	1911.33	2759.83	2201	3754.23	5264.4	3602.3	12480.5	11753.2	12550.2	12589.7	12320.5	12624.8	12627.3	12553.5	12329.1	2851.62	2638.05	9989.08
K04068	anaerobic ribonucleoside-triphosphate reductase activating protein [EC:1.97.1.4]	6871.15	2079.5	6353.47	5629.75	4868.25	8365.25	2052.14	836.01	1160.25	1223.6	288.53	423.07	751.5	2219	6478.67	2904	3719.48	1991.04	4551.26	12565.5	12344.2	12616.2	12647	12439.5	12645.5	12633	12604.1	12458.8	8586.62	11619.4	10271.8
K02000	glycine betaine/proline transport system ATP-binding protein [EC:7.6.2.9]	4993.58	206.5	4551.29	896.05	1256.45	652.45	3060.54	2731.36	3729.8	3680.7	1158.53	1041.66	1271.1	1364	4687.39	1815.2	5148.49	3450.31	5905.91	12642.9	12211.9	12609.6	12587.8	12256.1	12631.7	12609.8	12518.1	12289.1	15295.8	12305	14567.5
K07260	zinc D-Ala-D-Ala carboxypeptidase [EC:3.4.17.14]	6166.7	1621.5	5887.72	4357.3	3525.95	7138.45	1826.8	429.04	694.25	724.75	428.66	505.9	544.5	1784	5728.96	2201.2	5915.24	5946.48	6848.13	12553.9	12347.9	12614.6	12645.8	12305.1	12646.7	12614.8	12561.2	12386.1	8587.82	11681	10256.4
K00756	pyrimidine-nucleoside phosphorylase [EC:2.4.2.2]	7035.5	3796.83	7020.89	3667.83	4308.58	2372.58	2131.81	1155.55	907.08	915	271.16	313.23	310	2766.33	6193.33	3456	4800.32	4420.97	6099.19	12563.5	12340.2	12614.2	12644.7	12453.5	12646.8	12631.3	12603.5	12496.1	8411.62	11588	10253.1
K02053	putative spermidine/putrescine transport system permease protein	118.99	13.16	226.1	130.5	789.25	109.24	20555.7	17296.1	22684.5	25555	15457.9	14059.6	11840.9	31.33	60.47	41	8638.87	9809.85	8201.94	497.5	964.25	241.25	0.01	1.49	6	0.01	0.12	7.75	27518.6	2745.38	17411.9
K06346	spoIIIJ-associated protein	3507.64	5376.83	4620.89	7078.83	6383.58	9145.58	2857.97	3948.1	3234.58	2779.75	1893.5	2688.16	4824.67	1911.33	2759.83	2201	3612.73	5242.4	3592.3	12480.5	11753.2	12550.2	12589.7	12320.5	12624.8	12627.3	12553.5	12329.1	2849.62	2638.05	9985.08
K04759	ferrous iron transport protein B	1798.82	1518	2393.84	3831	2944.75	6792.58	6820.98	6478.15	6333.17	6204.1	4119.28	4045.78	3846.08	2510.08	2770.42	2509.75	3980.06	4626.63	3829.07	12510.5	12121.2	12615.2	12643	12192.8	12638	12615	12555.3	12315.2	2716.2	2654.38	9943.75
K02919	large subunit ribosomal protein L36	1130.76	504	1238.64	1318.3	1413.95	1263.78	7236.07	6885.66	6321.3	6518.3	5694.03	6385.12	7561.77	2336.08	2025.64	2477.95	4970.48	6860.7	4833.42	12506.9	12132.9	12611.6	12602.8	12161.4	12623.7	12604.8	12541.2	12314.6	2769.73	2708.98	9999.49
K09951	CRISPR-associated protein Cas2	6771.15	2060	6019.92	5580.25	4886	8312	1323.31	2393.71	1663.33	1493.35	360.32	379.08	525.5	2195	6073	2833	3453.08	1711.83	3897.99	12523	11942	12536	12553	12360	12617	12613	12534.1	12345	8557.33	11533	10220
K07106	N-acetylmuramic acid 6-phosphate etherase [EC:4.2.1.126]	3258.79	5304.17	4313.58	6629.58	5758.58	8868.58	3096.22	2173.1	2133.08	1848.55	1914.45	2602.68	5001.42	3484.74	3335.91	3391.25	4117.92	5061.76	3651.22	12499.5	12108.2	12615.2	12642.7	12206.5	12638.8	12612.3	12554.5	12344.6	2842.87	2670.05	9978.08
K02851	UDP-GlcNAc:undecaprenyl-phosphate/decaprenyl-phosphate GlcNAc-1-phosphate transferase [EC:2.7.8.33 2.7.8.35]	3244.04	5318.83	4481.79	6767.58	5940.58	8885.58	4004.5	3430.87	3218.16	2295.1	1958.03	2583.51	4960.84	1726.33	2488.5	1868	3600.82	4883.9	3552.48	12499.5	12109.2	12614.2	12643.7	12267.5	12638.8	12622.3	12570.5	12378.1	2844.95	2666.05	9981.08
K03790	[ribosomal protein S5]-alanine N-acetyltransferase [EC:2.3.1.267]	211.66	45	935.72	40.5	35.25	23.25	5374.23	6110.34	6973.98	7718.55	2945.9	3856.4	5659.94	16	360.39	72.5	9422.96	14719.5	10392.9	12464.5	11733.2	12549.2	12584	12079.5	12630	12600	12490.2	12182.8	2693.95	2612.38	9948.89
K01091	phosphoglycolate phosphatase [EC:3.1.3.18]	2089.35	1870.16	2100.1	4586.5	3851.75	7616.24	18764.9	17590.8	19682.9	21234.1	13496.1	13440	10755.5	2581.08	2638	2540.25	9550.37	11446.6	9233.81	292.5	883.25	207.25	98	193.49	33	42	104.12	181.25	14075.2	1467.38	8831.31
K00001	alcohol dehydrogenase [EC:1.1.1.1]	5971.12	10554.5	7352.06	13402.7	11840.7	17812	11148.9	8118.24	12854.8	11580.8	11584.3	13408.9	21372.8	3261.66	4178.62	3397.5	8748.36	9825.49	5555.92	125	517	103	63.34	306.33	22.66	29.66	111.66	282.66	4428.99	453.34	2552.94
K00426	cytochrome bd ubiquinol oxidase subunit II [EC:7.1.1.7]	8672.96	5587.83	8022.13	7908.13	7491.03	9744.86	11592.5	10634	12741	13945.8	7633.81	8162.99	9820.28	5220.41	8079	5706.95	11222.8	12200	11865.6	179.4	771.6	117.4	103.47	496.93	44.03	61.13	163.43	376.23	9800.11	9444.27	2720.49
K07693	two-component system, NarL family, response regulator DesR	1995.78	1856.17	2242.67	4448	3358	7475	2097.92	2341.14	3330.33	2392.75	3429.5	4488.69	8903.51	2566.08	2361.06	2513.75	5474.5	7063.46	5337.44	12460	11708	12536	12549	12123	12610.5	12595	12487	12206.5	2948.58	2592	9986
K19689	aminopeptidase [EC:3.4.11.-]	5561.2	287.67	4822.69	1070.3	1317.45	723.45	2569.03	2173.16	1868.75	1375.2	331.83	477.3	452	3428.08	5995.16	3797.95	6016.82	6893.73	8143.33	12551.9	12345.9	12613.6	12643.8	12328.1	12646.2	12620.8	12571.2	12404.6	8445.07	11658	10233.4
K06999	phospholipase/carboxylesterase	1593.1	3499.83	2887.96	2345.58	2773.08	1431.58	6372.84	5826.68	6373.13	6318.2	2094.2	2313.05	1651.1	1057.33	1249.79	1115	3166.33	4868.29	3646.7	12618.5	12341.2	12673.2	12639.7	12154.5	12639.3	12608.3	12542.5	12328.1	9407.62	3307.05	14244.2
K00425	cytochrome bd ubiquinol oxidase subunit I [EC:7.1.1.7]	8674.1	5587.83	8020.13	7908.13	7491.03	9744.86	11587.3	10491.6	12760	13945.8	7612.81	8131.42	9619.28	5220.41	8082	5706.95	11156.5	12193.9	11842.3	179.4	771.6	117.4	103.47	496.93	43.53	61.13	163.43	376.23	9800.11	9444.27	2722.49
K02775	galactitol PTS system EIIC component	6885.3	2080	6503.62	5633.25	4883.25	8367.25	271.5	350.84	406	327.7	187.5	98.5	481	2223	6522.38	2919.5	3375.55	1685.83	3750.65	12540.5	11992.2	12564.2	12631	12498.5	12645	12651	12600.1	12405.8	8577.62	11594.4	10284.8
K07213	copper chaperone	601.57	66.17	901.74	33	209.5	24.33	5896.39	3987.22	5462.77	6321.5	4526.5	4597.66	3522.03	3711.16	2400.57	3400	4469.92	5645.87	4823.93	12617	12329	12675	12639	12089.3	12637.5	12602	12527.2	12267	9364.83	3254	14235.3
K18891	ATP-binding cassette, subfamily B, multidrug efflux pump	6823.2	2070	6267	5617.8	4890.2	8360.2	259	288	538	429.5	179	59.75	304	2215	6324.72	2892.2	3268.33	1592	3672	12533.4	11981.6	12550.4	12592.8	12431.6	12631.2	12631.8	12568	12375.4	8578.2	11612.6	10259.6
K18892	ATP-binding cassette, subfamily B, multidrug efflux pump	6823.2	2070	6267	5617.8	4890.2	8360.2	259	288	538	429.5	179	59.75	304	2215	6324.72	2892.2	3268.33	1592	3672	12533.4	11981.6	12550.4	12592.8	12431.6	12631.2	12631.8	12568	12375.4	8578.2	11612.6	10259.6
K01478	arginine deiminase [EC:3.5.3.6]	3043.98	6983.16	5159.73	4606.71	5181.11	2794.11	4105.64	2649.56	3401.16	3031	2656.53	3042.67	5555.5	2104.66	2187.76	2175.2	2010.85	2058.11	1643.11	12568.9	12252.9	12649.6	12680.1	12291.1	12652.4	12631.5	12587.8	12411.8	6128.82	3048.32	12138.1
K00375	GntR family transcriptional regulator / MocR family aminotransferase	1357.33	1434.49	1791.68	3516	2658.5	6532.99	18084.2	13884.8	18539.7	18873.3	16656.5	16575.2	19813	423	1227.71	389.5	13772.2	15450.1	12797.1	198	985	195	113	59.99	36	7	80.1	186	7435.32	773	4569.56
K07146	UPF0176 protein	395.27	47	979.26	45.25	132.75	34.58	5715.27	4045.8	5617.13	5686.25	5970.49	6320.04	7361.6	1906.08	1458.92	1790.75	5341.69	6910	4912.18	12559.5	12223.2	12645.2	12639	12090.8	12636.5	12602	12527.1	12269.2	6126.86	2976.38	12134.9
K01935	dethiobiotin synthetase [EC:6.3.3.3]	328.06	37	741.09	16.25	98.5	12.33	6731.74	5806.62	6799.3	6046.3	5914.78	6241.81	7677.18	1898.08	1262.09	1762.25	4591.93	4773.41	3944.44	12550	12192	12630	12600	12021.3	12622.5	12585	12496.1	12236.5	6081.91	2923	12101.1
K07778	two-component system, NarL family, sensor histidine kinase DesK [EC:2.7.13.3]	1521.64	1450.17	2033.67	3487	2462	6510	3347.92	1821.14	3327.83	2668.25	3444.33	4452.26	8838.51	2318.08	2164.06	2146.75	5500.84	7099.37	5309.67	12493	12077	12601	12603	12059	12624.5	12585	12500	12251.5	2939.58	2615	10001
K14188	D-alanine--poly(phosphoribitol) ligase subunit 2 [EC:6.1.1.13]	4613.2	6772.83	5631.67	10533.4	8810.53	15630.5	1684	386.75	811.08	437.25	208.83	96.66	754	2322.33	3597.55	2559.7	1528.69	1462.67	1417.08	12505.4	12115.6	12601.4	12609.5	12302.6	12626	12612.1	12564.3	12397.7	2843.2	2701.27	9928.93
K06201	copper homeostasis protein	3229.44	5323	4478.86	6767.63	5941.28	8885.78	3330.51	2045.27	3012.88	2668.25	2122.45	2806.63	5248.52	1834.66	2513.55	1995.7	2726.64	2417.59	1581.03	12501.9	12129.9	12614.6	12644.5	12271.1	12638	12622.1	12571.5	12380.5	2878.82	2738.65	9988.82
K16264	cobalt-zinc-cadmium efflux system protein	8644.36	5581.33	7977.05	7923.38	7493.28	9765.11	10704.9	8178.5	9257.88	9436.45	9284.41	10985.2	16818.3	5141.41	8034.97	5603.95	10720.1	10663.2	9401.93	211.9	1137.85	169.65	119.47	438.43	40.53	42.13	167.65	427.98	10090.7	9523.65	2831.68
K09769	uncharacterized protein	3411	5337	4392.16	6709.58	5870.58	8828.58	4005.25	3523.04	2698.33	2913.95	481	668.33	774.5	3561.41	3391.41	3496.75	2459.24	3529.67	2956.66	12496.5	12108.2	12614.2	12643.7	12267.5	12639.8	12622.3	12570.5	12378.6	2697.87	2660.05	9915.08
K01489	cytidine deaminase [EC:3.5.4.5]	1879.99	3530.5	2955.98	2307.83	2538.58	1395.58	5374.26	4750.34	4348.13	4082.2	2359.78	3224.88	4990.35	2947.41	2214.08	2832.25	4549.03	7258.38	4917.22	12497.5	12104.2	12614.2	12639.7	12155.5	12639.3	12606.3	12540.5	12325.6	2680.87	2638.05	9961.08
K04773	protease IV [EC:3.4.21.-]	387.02	48	913.71	44.25	132.75	33.58	7868.24	7005.08	7040.22	7696.95	4541.62	4436.13	3475.51	1905.08	1460.3	1790.75	4134.32	5307.99	4403.09	12556.5	12222.2	12645.2	12639	12090.8	12637	12605	12529.2	12268.2	5991.2	2969.38	12077.9
K03436	DeoR family transcriptional regulator, fructose operon transcriptional repressor	1774.17	1844.83	2510.22	4478.25	3392.25	7496.58	3487.31	1910.97	2522	2258.5	4637.66	5012.81	6871.67	685	1735.41	827	4980.88	6516.27	4573.9	12499.5	12109.2	12614.2	12643	12202.8	12637.5	12617	12557.2	12319.8	2837.28	2665.38	9976.75
K07646	two-component system, OmpR family, sensor histidine kinase KdpD [EC:2.7.13.3]	68.16	17.83	902.52	22.25	113.5	14.33	6137.82	6779.97	7227.47	7776.95	6022.78	6472.46	7977.51	13	342.46	61.5	4376.84	4461.04	3708.37	12525	11840	12579	12584	12079.3	12622.5	12601	12490	12182	6099.33	2900	12115.1
K15553	sulfonate transport system substrate-binding protein	383.32	44.33	368.11	89	676	80.32	13375	10350.9	15562.5	15394.5	18350.8	18057.7	19732	1867.74	1021.12	1680.25	11817.5	12172.1	9481.43	440	835	212	0.01	1.32	1	0.01	0.1	2.5	24311.9	2368	15365
K14260	alanine-synthesizing transaminase [EC:2.6.1.66 2.6.1.2]	63.05	12.33	950.47	20	113.5	15.33	4586.32	3906.05	5914.3	5461	7282.19	8025.07	11260.6	14	344.84	61	4647.45	5214.23	2986.59	12528	11841	12580	12584	12079.3	12621	12600	12490	12181	6220.66	2904	12174.3
K18979	epoxyqueuosine reductase [EC:1.17.99.6]	387.02	46	908.21	45.25	132.75	33.58	7346.6	6179.36	6558.72	7294.95	4531.36	4348.13	3370.76	1905.08	1457.42	1790.75	4212.49	5307.79	4546.69	12556.5	12222.2	12645.2	12639	12090.8	12637.5	12602	12527.2	12268.2	5980.2	2969.38	12073.9
K08744	cardiolipin synthase (CMP-forming) [EC:2.7.8.41]	345.51	35.5	677.29	27.25	21.25	21.58	7491.26	7843.08	7698.97	7813.35	5866	6106.56	7611.1	1900.08	1130.63	1770.25	3602.12	4287	2812.1	12456.5	11714.2	12534.2	12545	12010.8	12608	12583	12459.1	12152.2	2673.2	2601.38	9911.89
K07448	restriction system protein	4989.45	204.33	4572.2	900	1104	684.33	1282.37	1236.89	1563.57	1948.9	3309.33	3235.09	2210	1456	4752.34	1940	5185.83	4711.4	5949.71	12514	11931	12542	12587	12253.3	12630	12610	12517.1	12284	8410.33	11517	10193
K04758	ferrous iron transport protein A	1524.07	1462	2172.69	3520.25	2501.75	6532.58	4963.62	4047.26	4798.67	4718.85	3836.53	3806.43	3240.83	2324.08	2357.42	2174.75	3807.31	4467.3	3607.49	12496.5	12106.2	12613.2	12642	12129.8	12638	12606	12533.3	12280.2	2697.2	2654.38	9918.75
K09767	cyclic-di-GMP-binding protein	133.41	20.83	908.09	45.25	132.75	34.58	4998.68	4956.81	5704.97	5296	5808.53	6030.81	7150.93	16	352.84	72	5157.16	6886.85	4890.87	12526.5	11852.2	12579.2	12584	12079.8	12622.5	12600	12490.2	12182.8	6103.95	2944.38	12117.9
K06910	phosphatidylethanolamine-binding protein	9838.82	9032.32	9747.11	10220.5	9954.36	11180.5	8965.05	8162.64	10963.7	11598.5	10453	10163.6	11281.1	4301.66	7588.56	4953.2	9246.64	8053.66	8318.69	76.4	262.6	5.4	10.14	483.26	12.86	40.46	104.66	314.06	6351.19	9073.94	506.96
K03151	tRNA uracil 4-sulfurtransferase [EC:2.8.1.4]	3499.9	5375.83	4608.89	7090.83	6479.58	9155.58	1823.14	704.88	1046.08	725.85	277.53	337.15	607	1911.33	2895	2203	2198.84	3295.97	2729.36	12572.5	12242.2	12645.2	12644.7	12330.5	12638.8	12628.3	12590.5	12414.1	6122.62	2997.05	12103.1
K10536	agmatine deiminase [EC:3.5.3.12]	3024.64	6968.66	4620.46	4612.91	5204.91	2806.91	1771.66	1918.37	2381.16	2796	1990.9	2700.67	4331	2093.66	1666.04	2135.5	1825.51	3214.93	1533.45	12518.5	11833.2	12566.2	12546.3	12141.5	12609.7	12588.7	12483.8	12268.4	6085.62	2939.72	12084.4
K07667	two-component system, OmpR family, KDP operon response regulator KdpE	59.91	15.33	896.77	21.25	113.5	14.33	6253.52	6178.35	6717.12	7221.15	5722.36	6194.36	7482.76	13	340.84	61	3585.01	3832.33	2716.97	12525	11840	12579	12584	12079.3	12623	12600	12490	12181	6082.33	2898	12115.1
K01304	pyroglutamyl-peptidase [EC:3.4.19.3]	1540.34	3499.49	2901.47	2307.58	2658.33	1400.99	3231.31	1819.82	2385.42	1482.95	5836.66	5255.64	4137.33	1054.33	1238.96	1104.5	4533.69	5845.93	4546.75	12555	12210	12642	12639.7	12154.7	12638.8	12606.3	12540.3	12321.3	5914.66	2916.67	12061.3
K13280	signal peptidase I [EC:3.4.21.89]	129.5	20.5	1063.82	31.25	35.25	26.25	2509.16	1427.84	3824	3257.5	6469	8607.55	16598	19	361	72	6214.66	7939.55	4076.98	12473.5	11736.2	12551.2	12584	12079.5	12622.5	12600	12490.1	12180.8	3088.62	2627.38	10126.8
K01546	potassium-transporting ATPase potassium-binding subunit	82.66	15.83	895.52	21.25	113.5	14.33	5168.52	5200.82	6374.87	6942.15	5703.78	6132.36	7634.51	13	341.46	61.5	4157.34	4145.54	3454.77	12525	11840	12579	12584	12079.3	12622.5	12600	12490	12182	6097.33	2900	12115.1
K01547	potassium-transporting ATPase ATP-binding subunit [EC:7.2.2.6]	128.66	21.83	916.52	79.25	184.5	90.33	5113.69	5002.99	6317.87	6910.15	5676.11	6089.36	7430.51	28	407.46	101.5	4136.34	4127.54	3428.11	12525	11840	12579	12584	12079.3	12622.5	12600	12490	12182	6100.33	2904	12115.1
K01151	deoxyribonuclease IV [EC:3.1.21.2]	3235.29	5318.83	4410.81	6769.83	5940.58	8884.58	3215.14	3253.27	1999.83	1364.35	333.28	412.58	852.58	1725.33	2483.62	1868	2370.5	3499.27	3216.67	12496.5	12108.2	12613.2	12643.7	12267.5	12638.8	12622.3	12570.5	12377.1	2695.62	2659.05	9913.08
K01548	potassium-transporting ATPase KdpC subunit	82.66	15.83	893.52	21.25	113.5	14.33	5144.69	5091.65	6336.87	6942.15	5679.78	6096.36	7430.51	13	341.46	61.5	4152.67	4121.54	3428.44	12525	11840	12579	12584	12079.3	12622.5	12600	12490	12182	6097.33	2900	12115.1
K13953	alcohol dehydrogenase, propanol-preferring [EC:1.1.1.1]	8686.61	7264.33	8520.35	5761.46	6664.36	3680.19	9663.82	8780.3	12040.5	11767.7	10037.5	11443.8	16957.9	7403.82	8408.38	7611.7	9552.67	8806.83	7826.56	88.4	278.6	22.4	45.14	438.93	29.36	45.46	107.76	293.06	6477.36	9058.94	639.68
K07032	uncharacterized protein	158.34	21	1025.54	58.5	56	44.5	6760.56	4798.01	6510.63	6379.4	4805.67	5920.64	9615.77	21	506.5	84	4260.13	6103.56	3391.61	12502	12117.5	12615.5	12639	12090	12636	12602	12527.2	12271.5	2863.57	2692.76	10029.5
K09812	cell division transport system ATP-binding protein	428.79	57.67	1104.13	68.75	153	54.5	5176.53	6885.99	5758.83	5927.3	2661.78	3651.33	4887.92	1913.08	1515.63	1817.25	3828.27	5215.01	3918.29	12535	11873.5	12587.5	12623	12150	12636.5	12623	12525.3	12216	6153.82	2999.76	12124.5
K08303	putative protease [EC:3.4.-.-]	125.87	24.33	888.2	34.75	209.5	24.33	4637.09	4464.9	4005.92	3715.05	3455.43	3849.88	2637.83	13	482.49	64	5380.6	7803.19	6977.45	12617	12329	12677	12639	12089.3	12638	12603	12527.2	12269	9372.33	3256	14233
K10441	ribose transport system ATP-binding protein [EC:7.5.2.7]	384.01	38	284.43	93.5	500.25	76.58	20369.1	19142.7	24124.7	25110.3	12107.4	11713.8	13592.1	1893.08	1003.72	1727.75	8097.08	8983.99	7346.94	314.5	608.25	151.25	0.01	0.83	1.5	0.01	0.12	12.25	17383.5	1736.38	10952.7
K14982	two-component system, OmpR family, sensor histidine kinase CiaH [EC:2.7.13.3]	6380.2	3675.33	6513.17	3133.13	3589.53	1997.53	139.5	233.5	257.33	189.5	139.83	58.08	0.01	2402.33	5426.05	2845.2	2926	1357	3543.67	12517.4	11961.6	12548.4	12588.5	12320.6	12631.5	12614.1	12531.3	12343.7	8394.2	11582.3	10215.9
K14983	two-component system, OmpR family, response regulator CiaR	6380.2	3675.33	6513.17	3133.13	3589.53	1997.53	139.5	233.5	257.33	189.5	139.83	58.08	0.01	2402.33	5426.05	2845.2	2926	1357	3543.67	12517.4	11961.6	12548.4	12588.5	12320.6	12631.5	12614.1	12531.3	12343.7	8394.2	11582.3	10215.9
K03566	LysR family transcriptional regulator, glycine cleavage system transcriptional activator	76.78	5.32	238.68	67	484	56.32	18446.7	15669.6	21806.3	26020.6	17764.5	16249.9	13120.2	0.01	31.69	0.01	9259.9	9072.58	7730.38	310	595	154	0.01	1.32	5	0.01	0.01	6	17244.3	1691	10907.8
K01256	aminopeptidase N [EC:3.4.11.2]	8576.76	5570.16	7766.81	7898.13	7474.53	9744.19	7753.95	8059.97	9622.1	9708.85	10382.7	11164.2	14246.5	5055.41	7722.64	5491.95	9789.75	9112.07	8311.76	141.4	382.6	36.4	9.47	419.26	11.53	39.13	93.33	261.23	9929.44	9416.27	2742.07
K06872	uncharacterized protein	128.29	28.83	1066.24	61.25	243.25	46.91	3377.62	3981.3	3804.09	3858	6319.78	6124.99	4206.41	48.33	554.67	120	4631.75	4796.16	4474.41	12593.5	11989.2	12624.2	12623	12150.2	12636	12621	12523.1	12213.8	9401.28	3282.38	14260.8
K04486	histidinol-phosphatase (PHP family) [EC:3.1.3.15]	2101.25	1910.5	2849.99	4830	3901.5	7793.5	1343.28	1801.8	1890.25	1565	1742.33	2416	4652.17	878	2199.62	1188.5	4599.53	6901.45	4704.57	12489	11774.5	12557.5	12628	12325	12637.5	12642	12573.4	12300.5	2869.24	2688.76	9984.5
K09811	cell division transport system permease protein	383.29	47.67	871.01	44.5	131.75	34.25	5091.53	6767.99	5670.83	5832.3	2654.78	3649.33	4887.92	1905.08	1317.25	1788.75	3819.39	5215.01	3913.17	12526.5	11852.2	12581.2	12584	12080.5	12622.5	12603	12492.2	12185.2	6120.2	2948.38	12115.8
K03781	catalase [EC:1.11.1.6]	3061.62	4937	3706.01	5815.33	5355.33	7928.33	14537.6	11141.5	14868.9	15529.8	7269.45	8827.9	13459.5	3353.41	2936.73	3147.25	9758.73	13388.8	9772.21	322	1223	257	113.67	124	34.83	12.33	93.33	250.83	14294.6	1450.67	8904.03
K02821	ascorbate PTS system EIIA or EIIAB component [EC:2.7.1.194]	1730.67	1834.33	2437.62	4477.25	3393.75	7495.58	4564.49	2934.47	3925.97	3871.85	4085.53	3604.35	3612.6	684	1730.51	826.5	2487.21	2593.42	1973.94	12496.5	12108.2	12613.2	12643	12202.8	12636	12617	12557.1	12319.8	2700.95	2658.38	9913.89
K03559	biopolymer transport protein ExbD	1082.36	102	222.23	65	484	55.99	17203	16810.8	19894.7	20456.3	14316	13578.2	10771.2	7367.99	3842.34	6643	7643.7	7385.54	6707.27	310	595	155	0.01	1.99	3	1	0.01	8	17261	1693	10916.7
K02042	phosphonate transport system permease protein	12510.5	3929.33	11193.9	10226.6	8479.4	16021.7	4586.63	4181.15	5389.06	5240.8	4481.68	4633.97	3808.49	3706	11535.9	4536.4	10290.3	8932.68	11661.3	210.8	666.2	78.8	169.6	731.53	80.4	111.6	216	381.8	15713.7	18480.2	3013.34
K02549	O-succinylbenzoate synthase [EC:4.2.1.113]	107.6	19.5	1069.17	7.8	16.2	5.2	4224.5	2336.3	3505.33	3051.1	5073.53	6707.08	12936.7	16	487.72	64.7	5918.6	7750.84	4174.72	12504.4	12114.6	12615.4	12639.8	12091.6	12636.7	12602.8	12528.1	12265.4	2957.53	2671.6	10081.6
K03522	electron transfer flavoprotein alpha subunit	2069.57	3539.16	2253.4	2329.83	2833.83	1421.99	16653.5	17397	19187.8	20454.8	12136.5	12176.2	12580.2	4712.16	2684.62	4348	8936.49	11729.4	8710.12	189	358	94	0.67	66.66	3.83	9.33	15.53	64.33	10542.5	1023.67	6625.17
K07584	uncharacterized protein	3495.5	5376.83	4607.89	7078.83	6383.58	9144.58	1766.14	548.05	1049.08	953.25	180	200.48	541	1911.33	2894.33	2203	2176.57	3279.47	2668.53	12510.5	12123.2	12614.2	12644.7	12330.5	12638.8	12628.3	12590.5	12412.1	2692.62	2659.05	9932.08
K07571	S1 RNA binding domain protein	3500.5	5376.83	4610.89	7078.58	6383.58	9144.58	1667.14	326.3	802.33	506.5	174	168.73	490	1911.33	2894.33	2203	2401.99	3482.22	2712.03	12510.5	12123.2	12614.2	12644.7	12330.5	12638.8	12628.3	12590.5	12412.1	2696.62	2659.05	9931.08
K00008	L-iditol 2-dehydrogenase [EC:1.1.1.14]	1239.2	1426	2186.3	3504	2573	6522	4126.48	3504.27	2988.8	2143.9	2037.5	2574.63	5146.1	433	1381.74	447	2671.4	2801.53	1878.96	12560	12214	12644	12642	12128	12637	12605	12533.1	12280	6197	2947	12131.3
K00262	glutamate dehydrogenase (NADP+) [EC:1.4.1.4]	1275.9	1427.5	2117.89	3528.5	2593.25	6542.25	2544.28	3288.61	3432.08	3331.35	2118.36	3099.56	4991.67	435	1250.5	456	2514.5	2967.12	2207.95	12528.5	11855.2	12583.2	12587	12118.5	12623	12603	12496.1	12197.8	6266.95	2970.38	12136.9
K05910	NADH peroxidase [EC:1.11.1.1]	3831	6305.33	5066.67	9260.33	7471.33	14405.3	274	253	684.33	315	144	0.58	546	1886.33	2702.45	1852	655.67	468	254.67	12456	11707	12535	12551.7	12153	12610.3	12590.3	12482.3	12237.3	2775	2595.67	9879.33
K02076	Fur family transcriptional regulator, zinc uptake regulator	3495.5	5374.83	4605.79	7078.58	6383.58	9144.58	1622	265.49	685.33	440.5	172	83.33	490	1911.33	2894.33	2203	2123.49	3289.22	2578.86	12510.5	12123.2	12614.2	12644.7	12330.5	12638.8	12628.3	12590.5	12412.1	2690.62	2659.05	9931.08
K02236	leader peptidase (prepilin peptidase) / N-methyltransferase [EC:3.4.23.43 2.1.1.-]	3495.5	5374.83	4604.79	7077.58	6383.58	9144.58	1620	315.67	700.33	423	208.83	112.83	484	1911.33	2893.21	2203	2076.82	3219.84	2433.12	12510.5	12123.2	12614.2	12644.7	12330.5	12638.8	12628.3	12590.5	12412.1	2686.62	2659.05	9931.08
K03449	MFS transporter, CP family, cyanate transporter	9856.35	9033.49	9817.81	10200.3	10169.6	11137.4	6633.23	3586.03	4862.29	4424.1	5461.36	6084.81	7576.44	4288.66	7805.56	4918.9	9282.48	10299.3	9594.15	330.8	1382.2	227.8	120.94	505.53	44.06	45.26	179.76	488.46	16634.4	10207.5	7043.86
K03762	MFS transporter, MHS family, proline/betaine transporter	346.05	36.16	592.67	29	193	27.99	14164.1	9510.06	16172.8	16680.8	19832.5	21384.8	30326.3	1815.08	1131.6	1621.75	12660.4	13007.9	8105.69	172	614	130	55	10.99	15	2	37	84.5	7641.57	737	4703.98
K05350	beta-glucosidase [EC:3.2.1.21]	121.26	24.5	1172.42	33.25	37.25	24.25	5181.93	5077.51	6283.3	6513.9	4234	5481.77	9226.6	22	543	90	3530.66	4256.74	2651.56	12474.5	11743.2	12555.2	12623	12148.5	12637	12620	12523.1	12211.8	2811.62	2617.38	10002
K06193	protein PhnA	375.04	42.17	940.43	45.5	132.75	34.25	4911.84	3572.9	4938.58	5656.3	2977.69	3709.41	5306.83	1906.08	1453.25	1790.25	3140.33	4109.76	2616.21	12559.5	12223.2	12645.2	12639	12090.5	12636.5	12602	12527.1	12268.2	6116.2	2976.38	12128.9
K12308	beta-galactosidase [EC:3.2.1.23]	1753.82	1868	3250.2	4462	3394	7477	3010.4	3226.74	3746.1	4144.8	1351.17	1322.79	1489.21	780	2340.48	984	2407.48	2842.94	3339.85	12491	11771	12581	12744	12468	12679	12695	12652	12355	2662	2600	9920.28
K05311	central glycolytic genes regulator	3228.5	5317.83	4397.89	6767.83	5940.58	8884.58	1656.14	342.05	724.08	478.75	208.5	180.98	517	1725.33	2482.33	1868	2111.74	3267.47	2576.36	12496.5	12108.2	12613.2	12643.7	12267.5	12638.8	12621.3	12570.5	12377.1	2680.62	2659.05	9908.08
K03521	electron transfer flavoprotein beta subunit	1826.07	3517.66	2253.9	2329.83	2833.83	1421.99	16503.3	16903.6	18806.3	20365.5	12176.8	12191.2	12744.5	2931.41	1748.87	2758.25	8931.24	11728.9	8695.62	189	358	94	0.67	66.66	3.83	9.33	15.43	63.83	10542.2	1023.67	6625.17
K00639	glycine C-acetyltransferase [EC:2.3.1.29]	81.41	12.33	672	4	2.5	0.33	6385.18	6259.8	6081.47	6030.2	4354.45	4189.73	3547.85	8	289.46	46	4241.7	5606.15	4836.06	12485	12072	12600	12600	12022.3	12622.5	12583	12494	12236	2536.33	2584	9865.14
K00632	acetyl-CoA acyltransferase [EC:2.3.1.16]	182.38	19.16	639.19	50.25	213.75	48.91	14133.7	11535.4	15245.5	15125.3	17433.7	20400.7	31087.3	10	197.68	13	13498	15301.1	9603.91	176.5	627.25	133.25	55	12.16	16.5	3	37.22	90.75	7863.28	796.38	4796.03
K02052	putative spermidine/putrescine transport system ATP-binding protein	367.62	36	179.47	117.25	692.25	97.91	18091.3	15382.7	20094.7	24075	11916	10961.2	9153.62	1920.41	1020.33	1757.75	6806.12	6784.36	6467.29	435.5	845.25	211.25	0.01	1.16	5	0.01	0.12	9.25	24082.5	2409.38	15233.7
K03367	D-alanine--poly(phosphoribitol) ligase subunit 1 [EC:6.1.1.13]	3446.2	5363.33	4362.17	7049.38	6349.53	9122.53	1623.5	371.25	664.08	409.75	212.83	105.66	481	1903.33	2695.05	2176.2	1397.19	1445.67	1792.08	12503.4	12112.6	12600.4	12606.5	12263.6	12625	12609.1	12558.3	12382.7	2686.2	2677.27	9905.93
K03740	D-alanine transfer protein	3445.2	5363.33	4362.67	7049.38	6349.53	9122.53	1620	366.75	664.08	381.75	211.83	101.33	480	1903.33	2695.05	2176.2	1393.19	1444.67	1782.75	12503.4	12112.6	12600.4	12606.5	12263.6	12625	12609.1	12558.3	12382.7	2686.2	2677.27	9905.93
K13038	phosphopantothenoylcysteine decarboxylase / phosphopantothenate---cysteine ligase [EC:4.1.1.36 6.3.2.5]	8651.36	5580.33	7764.98	7923.63	7494.28	9763.11	9807.57	9755.26	9558.13	9770.7	6404.28	7226.87	8237.85	5138.41	7887.97	5601.95	9197.31	9075.88	9352.85	172.9	764.85	102.65	64.47	429.43	28.03	41.13	130.55	344.98	9816.73	9485.65	2695.82
K00074	3-hydroxybutyryl-CoA dehydrogenase [EC:1.1.1.157]	1648.3	3501.49	2458.53	2315.58	2567.08	1412.24	14836.6	15160.7	17272.9	17558.4	14709.7	16805.1	23145.9	1048.33	806.29	1052	12610	16939.3	10823.7	13.5	16.25	6.25	0.67	67.16	5.83	5.33	13.75	64.08	739.61	82.05	318.5
K01425	glutaminase [EC:3.5.1.2]	358.69	39.17	642.99	16.25	98	12	2982.78	2848.99	4008.23	3545.6	2769.53	3385.63	5074.17	1897.08	1121.37	1760.75	4308.8	6080.03	4603.5	12517	11821	12565	12545	12010	12609.5	12580	12457.1	12152.5	6055.58	2895	12073
K03739	membrane protein involved in D-alanine export	3442.2	5361.83	4361.67	7049.38	6349.53	9122.53	1620	366.75	647.08	408.25	207.83	92.33	480	1903.33	2694.55	2175.7	1206.69	1232.67	1304.75	12503.4	12112.6	12600.4	12606.5	12263.6	12625	12609.1	12558.3	12382.7	2686.2	2677.27	9905.93
K00003	homoserine dehydrogenase [EC:1.1.1.3]	8352.51	3518	7257.46	9124.5	7425.75	14885.6	8973.24	8396.66	8720.55	9041.6	6051.66	6977.22	8463.1	4521.08	8223.37	4961.75	9346.53	9156.72	9250.14	180.5	766.25	116.25	105	468.83	42	59	155.22	330.25	9927.53	9440.38	2729.89
K03387	alkyl hydroperoxide reductase subunit F [EC:1.6.4.-]	321.27	39	880.14	20	112.5	13.33	4372.24	2583.2	3551.97	3570.75	4052.61	3763.13	3279.01	1902.08	1442.92	1780.25	3373.99	4762.54	3792.13	12555	12210	12644	12639	12089.3	12637.5	12602	12527.1	12267.5	5914.58	2918	12056.3
K06518	holin-like protein	130.52	19.83	684.77	30.5	21.25	20.58	5771.35	3804.85	5614.47	5830.75	4416.31	3889.45	3509.18	11	304.01	56	4705.62	5954.09	4942.12	12486.5	12084.2	12599.2	12600	12020.8	12624	12582	12494.1	12233.8	2525.95	2622.38	9861.89
K04518	prephenate dehydratase [EC:4.2.1.51]	347.89	41.67	929.62	8	16	3	5498.58	4960.05	4317.58	4857.95	2236.58	3079.51	4716.59	1903.08	1446.2	1780.25	3569	5261.26	3613.88	12496	12092	12615	12639	12089	12637.5	12602	12527.1	12265.5	2654.58	2591	9952
K06962	uncharacterized protein	2703.5	4904.83	4093.89	5748.83	4973.58	7843.58	1751.64	502.55	918.58	488.75	175.33	180.48	486	1461.33	2078.33	1459	2101.74	3274.47	2582.36	12496.5	12106.2	12613.2	12642.7	12193.5	12638.8	12609.3	12546.5	12337.1	2656.62	2648.05	9907.08
K02806	nitrogen PTS system EIIA component [EC:2.7.1.-]	39.77	6.33	582.17	15	98.5	11.33	5146.85	5519.77	5831.97	6435.7	4512.23	4320.13	3303.26	7	149.34	43	2441.69	2399.07	2101.45	12514	11820	12565	12545	12010.3	12608	12583	12459	12152	5926.33	2886	12023.1
K16211	maltose/moltooligosaccharide transporter	16074.5	10677.7	14768.6	14818.5	13896.4	18508.9	1071.28	1421.06	1733.41	1382.5	361.75	513.91	652.25	6239.66	13162.4	7374.2	7082.84	3583.43	7683.94	144.4	500.6	7.4	17.14	758.6	22.86	59.46	157.66	469.06	12217.2	18046.9	809.26
K01486	adenine deaminase [EC:3.5.4.2]	1853.6	1484.01	1839.55	3537.3	2500.7	6548.7	821.64	1341.74	1403	1465.05	376	573.4	425	4158.49	3010.09	3816.7	3528.56	4689.76	4166.49	12459.4	11749.1	12534.9	12548.8	12052.6	12611.2	12584.8	12464.4	12168.9	2716.94	2736.36	9872.1
K02773	galactitol PTS system EIIA component [EC:2.7.1.200]	2860.3	3242	3785.62	7907.25	5797.25	13929.2	279.5	298.91	505	197.7	242.5	122.5	985.67	1092	2606.38	1186.5	775.88	579.67	354.78	12473.5	11759.2	12563.2	12630	12300.5	12637	12638	12559.1	12280.8	2824.62	2655.38	9938.75
K01261	glutamyl aminopeptidase [EC:3.4.11.7]	4948.7	200	4590.62	870.05	1064.45	630.45	1543	164	226	194.5	160.83	65.75	176	1365	4823.1	1816.7	2965.21	1417	3562.12	12551.9	12344.9	12613.6	12642.8	12266.1	12644.2	12611.8	12555.1	12370.1	8421.82	11657	10231.4
K02077	zinc/manganese transport system substrate-binding protein	11371.4	10812.8	10975.7	14437.5	13125.9	18511.9	4652.79	4945.49	5886.12	4985.35	2831.83	3403.79	6015.27	6669.74	9523.63	7118.95	5579.23	3946.81	5200.93	140.4	385.6	36.4	13.14	533.6	14.86	46.46	118.66	338.56	9912.11	9436.94	2679.4
K01788	N-acylglucosamine-6-phosphate 2-epimerase [EC:5.1.3.9]	1727.9	1834	2460.72	4478.5	3392.25	7496.25	2331	923.88	1831.08	1597.35	1823.7	2376.23	5090.34	685	1727.5	826.5	1909.46	1802.88	1124.25	12499.5	12109.2	12614.2	12643	12202.5	12636	12617	12557.1	12318.8	2818.95	2665.38	9969.75
K05878	phosphoenolpyruvate---glycerone phosphotransferase subunit DhaK [EC:2.7.1.121]	1761.54	1839	2419.24	4501.5	3411.5	7515.5	3987.47	2773.48	3583	3051.6	1166.95	1013.6	1718.42	687	1738.43	837	992.07	1392.85	790.03	12498	12120.5	12613.5	12643	12203	12636	12617	12557.2	12322.5	2713.24	2705.76	9910.64
K05879	phosphoenolpyruvate---glycerone phosphotransferase subunit DhaL [EC:2.7.1.121]	1759.54	1839	2417.24	4501.5	3411.5	7515.5	3791.47	2562.48	3581	3031.6	1148.95	984.6	1718.42	687	1738.43	837	992.07	1373.85	789.7	12498	12120.5	12613.5	12643	12203	12636	12617	12557.2	12322.5	2713.24	2705.76	9908.64
K01628	L-fuculose-phosphate aldolase [EC:4.1.2.17]	47.1	13	855.1	21	112	14	4562.98	4890.83	4623.4	4564.5	2743.7	3137.8	5118.6	13	339.24	61	2406.97	3515.66	2247.49	12525	11840	12578	12584	12079	12621.5	12601	12490	12180	6045	2895	12095
K09768	uncharacterized protein	379.6	45.67	877.39	45.5	132.75	33.25	4845.37	3420.18	4012.15	4673.5	1574.7	1719.22	1256.6	1905.08	1453.75	1790.75	2825.25	3998.12	3457.28	12556.5	12222.2	12644.2	12639	12089.5	12637.5	12603	12527.1	12267.2	5945.87	2966.38	12058.9
K00681	gamma-glutamyltranspeptidase / glutathione hydrolase [EC:2.3.2.2 3.4.19.13]	1171.88	123.34	213.46	53.25	390	44.66	15178	15218.3	16898.9	18175	10220.2	10289.4	7770.65	7556.32	3889.62	6868	10145.9	12527.8	9623.98	248	476	125	0.01	1.66	10	2	2.1	11	13836	1353	8732.7
K02221	YggT family protein	8655.11	5586.33	7982.13	7928.63	7508.78	9765.11	8485.24	7967.16	8173.38	8169.7	5870.19	6497.97	8097.6	5143.41	8073.97	5619.95	8714.14	8740.05	8954.19	180.9	783.85	115.65	103.47	497.43	42.03	61.13	163.55	373.98	9796.73	9487.65	2719.82
K07552	MFS transporter, DHA1 family, multidrug resistance protein	2114.78	3548	2423.02	2339.13	2930.03	1435.19	10405.3	8544.7	11319.8	11542.2	12246.5	13852	18027.8	4851.82	2877.63	4508.7	10384.2	11910	8545.94	292.4	870.6	190.4	56.47	78.26	19.03	7.13	51.33	147.73	14263.7	1470.27	8953.07
K07240	chromate transporter	244.85	35.15	292.15	58	43	42.15	15574	14657.9	19129.6	19723.4	18745.3	17511.4	14278.8	6	57.21	22.5	14602.9	18459.1	15949	3	24.5	6.5	0.01	3.65	6.5	0.01	0.54	6.5	192.22	97.76	72.06
K04069	pyruvate formate lyase activating enzyme [EC:1.97.1.4]	1648.45	1837.5	2394.57	4420	3323.25	7439.25	3738.92	4217.73	2815.5	2409.55	346.35	688.72	727.75	631	1668.67	739	964.6	792.79	1398.05	12496.5	12108.2	12614.2	12643	12202.5	12636.5	12619	12557.1	12318.8	2678.62	2658.38	9907.75
K13727	phenolic acid decarboxylase [EC:4.1.1.-]	2867	5251.83	3881.17	6541.33	5653.33	8769.33	154	183	334.33	61.5	170	25	300	1542.33	1940.5	1573.5	1321.94	1332.67	1309.83	12454	11705	12534	12548.7	12126	12610.3	12590.3	12484.3	12228.3	2638	2577.67	9857.33
K03119	taurine dioxygenase [EC:1.14.11.17]	109.48	11.33	562.74	39	295	39.66	11530.1	8179.41	14502.1	14288	17583.5	20178.2	31206.3	34.33	55.96	30	11727.9	12045.1	6973.6	204	363	96	0.01	0.66	9	0.01	0.01	0.01	11209.7	1052	6937.56
K01531	P-type Mg2+ transporter [EC:7.2.2.14]	47.07	13.33	856.1	31	208	25.33	1440.67	1127.18	1686.67	1698.1	4596.03	4855.23	6133.33	13	337.34	61	2726.1	2763.57	1821.74	12587	11959	12608	12584	12079.3	12621	12600	12490	12179	9458.33	3231	14274
K04094	methylenetetrahydrofolate--tRNA-(uracil-5-)-methyltransferase [EC:2.1.1.74]	1243	1427.5	2116.2	3492	2477	6510	3641	2564.95	2365.5	3042.2	564.5	718.5	698	432	1380.62	447.5	2405.35	3474.42	2860.62	12495	12094	12614	12642	12128	12638.5	12606	12533	12279	2635	2605	9903
K01226	trehalose-6-phosphate hydrolase [EC:3.2.1.93]	1745.9	1832.5	2168.72	4484.25	3473.25	7504.25	1613	245.18	375	166.6	200.89	197.9	568	679	1539.12	809	2013.02	3275.43	2454.14	12550.5	12208.2	12629.2	12604	12133.5	12623	12597	12524.2	12288.8	6095.62	2991.38	12043.8
K00034	glucose 1-dehydrogenase [EC:1.1.1.47]	408.7	48.17	718.97	72	168	88	3171.12	1582.8	2040.3	2218.65	1949	2576.05	4511.1	1913.08	1323.32	1802.75	3769.71	3979.67	3285.54	12550	12192	12630	12600	12020	12623	12582	12494	12237.5	6049.25	2924	12081.1
K10027	phytoene desaturase [EC:1.3.99.26 1.3.99.28 1.3.99.29 1.3.99.31]	1265	1427	2109	3493	2477	6511	1608.5	1396.11	2111.5	1988.65	1906	2662.82	4563	592	1264.17	639	2472.5	2190.07	1213.08	12465	11724	12550	12587	12119	12622	12603	12496	12198	2789	2586	9952
K09817	zinc transport system ATP-binding protein [EC:7.2.2.-]	116.29	22.5	856.64	69.5	323.25	55.25	3341.64	3069.96	2057	2490.35	333.61	736.75	392.25	16	486.79	74	2067.16	3624.11	2973.29	12680.5	12460.2	12704.2	12639	12089.5	12636.5	12603	12527.2	12265.8	12773.6	3637.38	16397.8
K01755	argininosuccinate lyase [EC:4.3.2.1]	7186.16	2106	5993.81	5652.5	5060.75	8388.58	9797.24	9705.09	9397.8	9630.2	6240.61	7131.54	8215.85	4102.08	7319.04	4577.75	9249.3	9052.38	9321.35	240.5	882.25	146.25	102	430.83	41	56	149.22	315.25	13216.5	9755.38	4880.89
K09816	zinc transport system permease protein	116.29	22.5	856.64	69.5	323.25	55.25	3249.64	2840.96	2004	2402.35	333.61	711.75	383.75	16	486.79	74	2045.16	3617.11	2967.79	12680.5	12460.2	12704.2	12639	12089.5	12636.5	12603	12527.2	12265.8	12773.6	3637.38	16397.8
K00854	xylulokinase [EC:2.7.1.17]	6964.98	3765	6439.91	3486.13	4323.53	2293.53	11809.6	10177	11812.1	12444	4878.25	5394.43	7286.56	4472.41	6822.26	4856.45	7703.68	7595.09	8413.51	301.4	1004.6	174.4	99.47	384.6	39.53	43.13	131.43	319.23	16417.8	10082.3	7017.49
K04091	alkanesulfonate monooxygenase [EC:1.14.14.5]	411.12	51.01	503.85	41	290	38.66	11347.8	8968.13	14299.5	13151	16099.2	18168.8	26970	1927.4	1061.75	1740.25	12040.8	12137.5	7956.44	201	362	95	0.01	0.66	2	0.01	0.1	2.5	11058.6	1045	6860.42
K03832	periplasmic protein TonB	823.79	75.5	187.66	64	485.5	55.66	16041.5	16336.9	18007.9	19204	11774.3	11732.8	8456.39	5478.91	2871.59	4926.25	6816.76	6267.33	5816.63	310	595	156	0.01	2.66	7	3	0.01	9.5	17292.4	1696	10927.6
K07313	serine/threonine protein phosphatase 1 [EC:3.1.3.16]	1546.5	3494.33	2785.46	2308.58	2538.58	1394.58	3431.04	3662.32	4065.13	4547.8	1370.5	1078.63	1049.93	1056.33	1099.95	1112.5	732.62	727.83	1014.77	12461.5	11732.2	12547.2	12584.7	12144.5	12624.3	12604.3	12503.5	12241.1	2508.62	2601.05	9870.22
K05822	tetrahydrodipicolinate N-acetyltransferase [EC:2.3.1.89]	2012.7	1888.5	2375.62	4786.05	3824.45	7755.45	1619	234.89	540	346.5	200	44.25	564	865	1950.6	1145.2	2061.82	3195.84	2311.45	12504.9	12124.9	12600.6	12605.8	12199.1	12623.7	12604.8	12545.2	12325.1	2714.82	2723.98	9906.35
K00937	polyphosphate kinase [EC:2.7.4.1]	8584.86	5572.83	7746.76	7899.13	7475.03	9742.86	8387.43	7859.64	8150.05	8654.45	6055.78	6778.39	8073.01	5135.41	7873.97	5590.95	7764.01	6383.84	7224.17	171.4	752.6	102.4	64.47	428.93	27.03	38.13	128.33	344.23	9771.78	9438.27	2692.07
K03561	biopolymer transport protein ExbB	815.24	75.5	178.68	65	483	55.66	16022.4	16175	19279.4	20054.2	11015.5	10589.1	8681.07	5478.91	2874.59	4926.25	5824.89	5651.83	5238.59	310	595	156	0.01	2.66	3	1	0.01	10.5	17269.4	1695	10916.6
K03475	ascorbate PTS system EIIC component	1976.9	2208.5	2950.32	5309.25	4136.25	8447.25	1596.31	239.35	348.33	151.35	228.7	169.22	762.34	784	2307.34	1008	1027.79	1087.55	895.26	12512.5	12147.2	12641.2	12721	12352.5	12664	12660	12631.1	12384.8	2701.95	2678.38	9961.75
K02551	2-succinyl-5-enolpyruvyl-6-hydroxy-3-cyclohexene-1-carboxylate synthase [EC:2.2.1.9]	82.85	15.5	921.42	7.8	16.2	3.2	3942.5	3616.6	3165.58	2728.1	2070.7	2637.33	5055.67	14	479.72	64.7	3271.6	5102.42	3187.55	12498.4	12112.6	12614.4	12639.8	12092.6	12636.7	12602.8	12528.1	12266.4	2674.53	2660.6	9955.6
K03741	arsenate reductase (thioredoxin) [EC:1.20.4.4]	8034.04	5498.99	7560.17	7703.13	7221.53	9650.19	6708.62	6203.45	6787.07	5900.7	8040.83	8363.39	9397.33	3072.33	6710.39	3611.2	9784.46	9602.82	9970.15	171.4	751.6	101.4	63.47	367.26	28.03	30.13	112.43	308.73	9751.86	9436.27	2680.07
K01734	methylglyoxal synthase [EC:4.2.3.3]	113.02	21.83	822.94	33.5	36.25	22.58	3053.49	2832.76	3580.97	3676.25	3817.11	3451.95	2771.01	15	347.34	72	3666.08	4845.67	4028.8	12461.5	11732.2	12548.2	12584	12080.8	12622.5	12600	12490.2	12179.8	2511.95	2599.38	9868.89
K07727	putative transcriptional regulator	1588.14	3504.5	2861.23	2307.83	2539.08	1394.58	2471.09	1207.03	1509.91	1543	704.28	1023.32	430.75	1085.66	1257.66	1145	2517.22	3702.07	3238.19	12494.5	12103.2	12615.2	12639.7	12154.5	12638.8	12606.3	12540.5	12325.1	2520.95	2631.05	9890.08
K05337	ferredoxin	94.56	20.5	931.1	8.5	16	3	4374.14	3523.98	3030.5	2237	1911.5	2688.62	4482	14	485.62	63.5	3685.26	4909.93	3496.86	12496	12092	12613	12639	12089	12636.5	12603	12527.1	12263	2630	2587	9941
K09004	uncharacterized protein	1196.67	1415.33	1825.3	3489	2467	6510.33	1117.64	786.4	1413.67	1037.2	3176.33	2930.73	2418.33	426	1049.34	427	1969.67	1799.87	1447.99	12454	11704	12535	12548	12049.3	12608	12583	12463	12164	2626.33	2571	9858
K03799	heat shock protein HtpX [EC:3.4.24.-]	8352.25	5550.16	7671.64	7898.13	7476.03	9742.86	7828.68	9055.8	8896.8	9002	6104.19	6778.32	7820.26	3245.33	6768.39	3872.7	8357.12	7196.56	8155.77	138.4	381.6	37.4	9.47	417.93	14.53	39.13	93.33	258.73	9768.53	9408.27	2676.07
K02822	ascorbate PTS system EIIB component [EC:2.7.1.194]	1976.9	2208.5	2945.32	5309.25	4136.25	8447.25	1565.14	210.35	309	201.85	189.7	102.89	531	784	2307.34	1008	998.23	840.05	846.36	12512.5	12147.2	12641.2	12721	12352.5	12664	12660	12631.1	12385.8	2700.62	2678.38	9961.75
K07089	uncharacterized protein	101.5	20	800.69	45.25	131.25	33.25	3453.68	4372.71	3485.8	3506.1	1154.16	1286.95	1330.43	15	345.74	72.5	2514.52	3951.92	3893.75	12523.5	11851.2	12579.2	12584	12079.5	12622.5	12603	12490.2	12182.8	5927.62	2935.38	12037.9
K03783	purine-nucleoside phosphorylase [EC:2.4.2.1]	116.89	20.5	866.27	33.5	35.25	23.25	2915.97	3860.99	3073.5	3340.95	2073.25	2978.23	4544.92	16	350.5	72	3388.23	5079.18	3374.2	12464.5	11733.2	12549.2	12584	12080.5	12623.5	12601	12490.2	12182.8	2667.62	2609.38	9935.75
K00656	formate C-acetyltransferase [EC:2.3.1.54]	1721.1	1842.5	2399.72	4478	3392.25	7495.25	2062.28	1236.08	1135.25	1223.15	228.18	387.82	605.75	684	1724.67	827	852.44	668.89	1189.57	12496.5	12108.2	12614.2	12643	12202.5	12636.5	12617	12557.1	12318.8	2673.62	2658.38	9903.75
K06973	uncharacterized protein	1275.75	1431.5	2116.84	3516.5	2496.25	6530.25	2054.14	969.78	1151.5	1158.95	243.08	357.15	518.08	435	1390	458	2203.9	3308	2665.23	12496.5	12106.2	12614.2	12642	12129.5	12637.5	12605	12533.2	12279.8	2671.62	2654.38	9903.75
K02274	cytochrome c oxidase subunit I [EC:7.1.1.9]	376.22	37.33	440.34	15	98.5	15.66	12747.8	12359.2	14838.6	14451.5	14738.3	16628.8	23215.1	1893.08	1000.04	1717.25	12294	16992.5	10125.2	74	123	36	0.01	1.66	2.5	3	2.3	4.5	4105.24	366	2469.84
K01940	argininosuccinate synthase [EC:6.3.4.5]	7184.16	2106	5989.98	5640.5	4964.75	8377.58	9662.74	9494.59	9295.8	9507.7	6178.44	6971.54	8368.18	4102.08	7319.04	4577.75	9011.8	8964.38	9252.02	178.5	763.25	116.25	102	430.83	40.5	56	149.22	315.25	9779.53	9419.38	2709.89
K01673	carbonic anhydrase [EC:4.2.1.1]	417.5	41.83	439.74	27.25	194.5	25.66	14311.5	12936.1	15324.1	15349.4	13484	15230.5	19283.2	1893.08	1144.55	1719.75	11487.1	13472.6	9756.33	166	612	133	55	11.66	20.5	5	39	94.5	7429.24	732	4598.56
K15975	glyoxalase family protein	211	39	1173.14	58.5	56.5	42.5	4048	2293.61	1989.5	1332.9	472	629.75	616	25	833.36	105	4734.91	7598.94	6122.9	12536	12495.5	12683.5	12733	12169	12666	12624	12597.2	12382.5	2534.24	2706.76	9901.5
K00104	glycolate oxidase [EC:1.1.3.15]	1292.11	1426.83	1797.77	3499.05	2503.2	6529.53	10192.5	9798.21	12554.7	11699.5	13741.8	17019	28555.9	425	947.01	385.7	12261.8	15284.4	8481.69	22.4	29.6	8.4	3.8	41.93	4.7	5.8	7.2	20.4	1150.53	138.6	448.88
K07217	Mn-containing catalase	86.87	20.83	802.5	2.25	3	0.33	1496.18	1303.1	1743.22	1677.85	3372.08	3145.38	2448.68	92	350.29	159.5	4612.54	6807.87	5719.19	12459	11710	12540	12584	12079.3	12624	12600	12490	12182	2489.33	2553	9837.14
K02548	1,4-dihydroxy-2-naphthoate polyprenyltransferase [EC:2.5.1.74]	10985.4	10446.2	11187.8	13648.5	12356.9	17613.9	4337.5	3906.23	4046.74	3363.6	1879.7	2651.99	5261.67	4711.66	8748.5	5317.7	6884.44	6890.3	7213.13	119.4	655.6	86.4	107.14	601.6	43.36	65.46	180.86	446.06	6472.53	9128.94	561.26
K15977	putative oxidoreductase	338.41	31.83	312.89	42	291	35.66	14762.8	14039.5	17696	19116.5	13696.8	14212.6	16321	1811.08	982.76	1619.75	9088.33	9378.54	7009.75	192	359	96	0.01	1.66	2.5	0.01	0.01	9.5	10730.6	1038	6695.42
K15770	arabinogalactan oligomer / maltooligosaccharide transport system substrate-binding protein	1314.14	1436	2054.84	3540.5	2515.5	6550.5	348.83	497.95	589	402.5	236	327.33	537.67	437	1258.88	467	2507.42	4428.31	3652.84	12465	11747.5	12548.5	12587	12119	12624.5	12603	12496.4	12195.5	2680.24	2670.76	9892.5
K15772	arabinogalactan oligomer / maltooligosaccharide transport system permease protein	1314.14	1436	2054.84	3540.5	2515.5	6550.5	360.83	502.61	589	404.5	239.17	327.33	541.67	437	1258.88	467	2526.75	4416.31	3560.84	12465	11747.5	12548.5	12587	12119	12624.5	12603	12496.4	12195.5	2680.24	2670.76	9892.5
K15771	arabinogalactan oligomer / maltooligosaccharide transport system permease protein	1276.64	1432	2046.72	3516.25	2496.25	6530.25	360.83	525.61	589	404.5	237.67	356.33	541.67	434	1248.5	456.5	2508.87	4416.31	3550.05	12463.5	11735.2	12548.2	12587	12118.5	12624.5	12603	12496.3	12194.8	2649.62	2623.38	9886.75
K03205	type IV secretion system protein VirD4 [EC:7.4.2.8]	36.67	10.33	576.5	3	1.5	0.33	3636.37	3135.88	4670.57	4818.2	3893.33	3648.73	2700.83	87	161.67	140	2152.75	1902.67	1895.47	12452	11701	12534	12545	12010.3	12608	12580	12457	12152	2478.33	2548	9838
K02248	competence protein ComGF	2321.5	3962.83	3261.29	3577.58	3877.58	2619.58	90	208.89	271.33	148	180.83	53.83	39	1491.33	1847.21	1817	1694.82	2909.84	2185.12	12475.5	11749.2	12548.2	12586.7	12281.5	12623.8	12623.3	12547.5	12313.1	2524.62	2607.05	9892.08
K03492	GntR family transcriptional regulator	1770.5	1857.5	3210.62	4481.25	3413.25	7497.25	211	223.78	449	283.5	244	184	327	703	2335.88	897	1059.82	1143.67	1198.45	12492.5	11783.2	12580.2	12744	12468.5	12679	12695	12652.1	12354.8	2679.62	2647.38	9925.75
K16137	TetR/AcrR family transcriptional regulator, transcriptional repressor for nem operon	106.59	6.83	251.87	71.8	484.7	56.53	16288.6	14239.7	19903	21291.6	10677.3	10451.2	12113.9	81	36.23	98.7	7019.77	7496.79	7014.43	315.4	616.6	153.4	0.8	2.93	3.2	0.8	1	8.4	17397.5	1765.6	10961
K07498	putative transposase	1501	3484.33	2599.67	2276.33	2504.33	1373.33	810.87	589.1	1467.06	1587.7	1737.49	2172.06	4152.67	1049.33	900.33	1084	1266	1368.83	623.14	12455	11702	12534	12545.7	12075	12608.3	12584.3	12470.3	12207.3	2608.33	2554.67	9900.33
K07238	zinc transporter, ZIP family	113.43	25	874.31	45.5	131.25	33.25	3121.97	2691.01	1738.83	1613.1	460.69	788.92	467.67	16	486	73.5	3254.04	6091.75	3535.57	12556.5	12222.2	12643.2	12639	12089.5	12636.5	12602	12527.3	12266.8	5947.95	2965.38	12052.8
K01061	carboxymethylenebutenolidase [EC:3.1.1.45]	597.58	56	384.74	16	99.5	14.66	15361.1	13583.6	17901	18736	14679.5	15663.5	20230.2	3781.16	1961.17	3433.5	9153.46	9600.27	6434.47	71	122	35	0.01	1.66	4	0.01	0.01	5	3956.16	358	2412.56
K03856	3-deoxy-7-phosphoheptulonate synthase [EC:2.5.1.54]	1201.2	1422	2031.6	3493.05	2477.2	6510.2	2021.78	3086.27	1682.25	1494.75	246	355.4	403	431	1235.84	446.2	541.75	422.63	670.57	12464.4	11743.6	12548.4	12587.8	12120.6	12622.2	12604.8	12497	12195.4	2662.2	2646.6	9894.6
K00140	malonate-semialdehyde dehydrogenase (acetylating) / methylmalonate-semialdehyde dehydrogenase [EC:1.2.1.18 1.2.1.27]	127.08	17.66	376.28	52	388	47.66	11675.1	10690.4	14286.6	14423.9	13320	14589.9	19345	3	29.51	1	10725.4	12435.9	8723.43	257	479	126	0.01	0.66	2.5	0.01	0.1	6	14218	1370	8922.28
K02424	L-cystine transport system substrate-binding protein	9607	6975.33	9160.51	11438.6	9989.03	16292	6375.69	4169.77	6327.93	6909.4	2058.7	1866.35	2609.87	3675.33	8012.84	4298.2	6974.17	6891.13	8127.88	181.4	798.1	113.9	106.47	536.6	43.03	61.13	167.57	387.23	9805.44	9551.03	2660.85
K07149	uncharacterized protein	1562	3503.33	3000.27	2286.33	2534.33	1376.33	177	181.8	316.66	45	172.75	131.06	86.42	1058.33	1278.33	1121	2662.49	4178.33	3723.31	12468	11739	12561	12623.7	12213	12638.8	12624.3	12536.4	12267.3	2479.33	2557.67	9890.33
K03746	DNA-binding protein H-NS	64.85	6.65	262.8	8	6	1.65	16824.5	13957.6	20343.5	21578.8	20148.8	17827.2	15625.8	0.01	28.36	0.01	10094.4	10261	8550.84	0.01	0.01	0.01	0.01	1.65	0.01	0.01	0.01	0.01	101.65	0.01	44.84
K00694	cellulose synthase (UDP-forming) [EC:2.4.1.12]	292.3	32	772.9	35.8	155.2	28.2	2572.09	2033.27	3208.3	3378.35	1206	969.47	883.6	1792.75	1272.52	1652.45	865.63	1028.05	1000.68	12524.4	11859.6	12577.4	12584.8	12081.6	12621.2	12600.8	12491	12181.9	5921.45	2958.6	12039.9
K06929	uncharacterized protein	32.21	4.33	565.2	2	1	0.33	3503.14	4248.06	3090.17	3349.8	3243.33	3112.76	2166.5	7	149.84	43	1869.1	2644.47	1660.73	12452	11701	12533	12545	12011.3	12608	12581	12457	12150	2474.33	2548	9841
K03455	monovalent cation:H+ antiporter-2, CPA2 family	3510.89	5370.49	4036.49	7074.33	6542.83	9145.99	10455.2	8798.46	10751.5	11354.2	9698.81	9738.76	10421.4	1897.33	2573.58	2132.5	8859.4	10325.6	8555.22	176	630	128	60.67	251.66	22.33	31.33	102.53	237.33	7282.66	747.67	4507.61
K07105	uncharacterized protein	1269.5	1431.5	2042.12	3515.5	2496.25	6530.25	228.14	268.05	473.75	344.25	155.33	215.75	281	434	1245.88	456	1973.57	3120.09	2281.45	12463.5	11735.2	12548.2	12587	12118.5	12623.5	12603	12496.2	12194.8	2645.62	2623.38	9884.75
K02774	galactitol PTS system EIIB component [EC:2.7.1.200]	1736.3	1837	2541.62	4481.25	3407.25	7497.25	233.5	316.57	363	168.7	230.5	142.5	889.67	688	1769.38	842.5	462.88	368.67	262.78	12471.5	11756.2	12562.2	12627	12261.5	12636	12635	12553.1	12265.8	2670.62	2635.38	9915.75
K09022	2-iminobutanoate/2-iminopropanoate deaminase [EC:3.5.99.10]	75.25	18.5	852.49	9.25	16	2	4339.67	4675.49	2996.9	3046.65	813.58	942.47	538.68	13	476.41	63.5	2373.16	3449.84	3067.5	12493	12091	12613	12639	12090	12638.5	12603	12527.1	12264	2495	2583	9879
K07078	uncharacterized protein	2291.5	3959.33	3253.79	3594.58	3923.08	2636.58	161	279.63	451.83	397.5	199.28	148.33	20.25	1491.33	1846.83	1816.5	496.48	358.46	474.48	12475.5	11749.2	12549.2	12586.7	12281.5	12622.8	12623.3	12547.5	12313.1	2530.62	2607.05	9895.08
K01008	selenide, water dikinase [EC:2.7.9.3]	71.6	7	566.36	27.5	21.25	20.25	4133.18	5071.17	4566.05	4444.75	1284.36	1387.53	1164.43	10	155.5	53.5	1254.36	2435.33	1680.03	12453.5	11713.2	12535.2	12545	12010.5	12608	12581	12457.1	12151.8	2536.62	2599.38	9847.89
K12262	superoxide oxidase [EC:1.10.3.17]	309.81	28.16	200.48	53	387.5	44.99	14506.3	12904.4	16914.1	18629.3	14444.7	13721.3	11030.2	1809.08	971.43	1619.75	7733.09	7607.36	6433.51	248	476	126	0.01	0.99	2	2	2	10.5	13808.2	1350	8724.12
K17810	D-aspartate ligase [EC:6.3.1.12]	2248	3953.33	3242.17	3569.58	3903.33	2616.33	184.5	503.14	629.08	346.25	178	32.58	36.34	1488.33	1835.33	1806	87.41	45.51	152.41	12474	11737	12548	12586.7	12281	12622.3	12623.3	12547.3	12312.3	2496	2559.67	9887.33
K11705	iron/zinc/manganese/copper transport system permease protein	1219.2	1422.5	2096	3491.8	2477.2	6510.2	1606	217.75	437	173	165	53	449	432	1376.34	448.7	715.83	566.5	699	12497.4	12114.6	12613.4	12642.8	12130.6	12636.7	12605.8	12534	12279.4	2653.2	2674.6	9903.6
K11704	iron/zinc/manganese/copper transport system substrate-binding protein	1219.2	1422.5	2095	3491.8	2477.2	6510.2	1559	124	342	126	165	53	449	432	1376.34	448.7	694.83	566.5	682	12497.4	12114.6	12613.4	12642.8	12130.6	12636.7	12605.8	12534	12279.4	2652.2	2674.6	9903.6
K11706	iron/zinc/manganese/copper transport system ATP-binding protein	1219.2	1422.5	2095	3491.8	2477.2	6510.2	1559	124	342	126	165	53	449	432	1376.34	448.7	694.83	566.5	682	12497.4	12114.6	12613.4	12642.8	12130.6	12636.7	12605.8	12534	12279.4	2652.2	2674.6	9903.6
K09779	uncharacterized protein	1530	3489.83	2541.27	2276.58	2504.33	1372.33	194.42	375.37	338.08	302.25	148.5	190.98	37	1048.33	898.95	1084.5	1729.86	2960.8	2299.74	12452	11701	12533	12545.7	12075	12609.8	12584.3	12470.4	12207.3	2465	2547.67	9835.33
K07192	flotillin	114.5	25	1071.62	32.25	37.25	23.25	865.67	785.73	1628.33	1253	1779.75	2302.58	4238.09	21	533.5	89.5	2849.81	4278.13	2550.09	12471.5	11742.2	12554.2	12623	12148.5	12636.5	12620	12523.2	12209.8	2646.95	2610.38	9931.75
K03744	LemA protein	8398.69	5558.66	7626.2	7945.63	7513.03	9782.69	6009.76	7618.14	7179.42	6600.3	6951.94	7032.4	5076.24	3278.66	6801.48	3923.2	7566.65	5555.69	7285.21	138.4	405.1	38.9	9.47	420.26	12.53	39.13	93.57	263.23	9708.1	9499.03	2630.57
K11535	nucleoside transport protein	1528.4	3488.83	2606.77	2278.33	2504.33	1372.33	1554	242.4	468.33	297.1	168.7	64.4	242	1049.33	1041.62	1086.5	1324.38	1283.55	1430.07	12485	12072	12598	12600.7	12085	12624.3	12586.3	12507.3	12291.3	2462	2575.67	9848.33
K01227	mannosyl-glycoprotein endo-beta-N-acetylglucosaminidase [EC:3.2.1.96]	1214	1416.5	1797.5	3486	2462	6508	169	187.78	304	117.5	160	52	477	426	1045.5	427.5	1093.27	1161.67	1320.45	12454	11704	12534	12548	12049	12609	12583	12463	12164	2611	2571	9850
K06216	putative ribose uptake protein	1192	1415	1866.5	3486	2462	6508	1617	168	461	275	158	8	449	427	1186	429	372	298	156	12487	12075	12599	12603	12059	12622	12585	12500	12248	2614	2599	9866
K03413	two-component system, chemotaxis family, chemotaxis protein CheY	658.01	72.33	432.43	52.5	217.25	43.24	14114	14506.1	15976.2	17037.5	11948.6	11698	9096.12	3626.16	2133.34	3269	9828.86	11941	10153.2	132.5	259.25	70.25	39	70.49	16.5	23	33.32	37.75	7015.11	728.38	4411.17
K01740	O-acetylhomoserine (thiol)-lyase [EC:2.5.1.49]	1265.96	1429.99	1863.32	3504.25	2573.5	6523.99	12233.6	10527.6	12590.1	13491.2	13488.4	14252.4	16387.6	427	1263.75	404	9699.02	11641.3	7738	111	514	116	97	119.99	33.5	28	78.1	134	3965.32	408	2410.28
K12373	hexosaminidase [EC:3.2.1.52]	600.42	67.34	792.44	78	130	93	1645.16	2574.84	2144.5	1887.5	449.65	702.86	704.09	3885.16	2337.83	3631.5	481.86	325.55	544.16	12460	11720	12549	12584	12081	12621	12600	12490	12181	2476.5	2558	9859
K02275	cytochrome c oxidase subunit II [EC:7.1.1.9]	107.45	11.49	279.64	18	99.5	12.99	15090.3	14336.9	16954.7	17484.8	14285.5	14175.7	14028.4	1	26.25	0.5	10736.8	14608.4	10409.9	65	120	35	0.01	1.99	3.5	3	2.2	8	3681.32	346	2280.98
K03699	putative hemolysin	329.25	41.17	782.34	31.75	36.75	22.25	2383.7	2913.57	2535.25	3516.95	767.78	1094.06	701.92	1904.08	1308.46	1788.25	743.3	694.36	717.37	12461.5	11732.2	12549.2	12584	12079.5	12622	12601	12490.1	12181.2	2510.87	2601.38	9875.75
K08234	glyoxylase I family protein	90.1	18.5	786.02	33.5	35.75	22.25	2331.01	2384.93	3017.55	3468.75	1309.03	1442.95	902.1	15	342.67	72	1955.67	1905.37	2046.93	12461.5	11732.2	12548.2	12584	12079.5	12624.5	12600	12490.2	12182.8	2521.62	2601.38	9867.89
K02823	dihydroorotate dehydrogenase electron transfer subunit	71.25	17.5	846.35	7.25	16	2	3550.14	3641	1842.5	1594.25	301.08	474.65	469.75	13	475.62	63.5	1916.02	3305.3	2667.57	12493	12091	12613	12639	12089	12636.5	12603	12527.1	12263	2470	2580	9873
K03833	selenocysteine-specific elongation factor	26.6	3	556.9	3.25	1	0.01	3160.54	3495.39	3396.05	3418.75	1031.2	1110.53	1037.27	7	145.12	43	1022.82	2313.33	1284.12	12452	11701	12534	12545	12010	12608	12581	12457	12151	2482	2549	9835.14
K00105	alpha-glycerophosphate oxidase [EC:1.1.3.21]	1233.5	1424	2028.12	3515.25	2496.25	6530.25	163	127	291	146.5	139	20.5	273	434	1243.38	455.5	327.21	231	130.12	12463.5	11735.2	12548.2	12587	12118.5	12622	12603	12496.1	12194.8	2645.62	2623.38	9884.75
K07335	basic membrane protein A and related proteins	157.74	22	797.94	62.15	55.1	43.1	1858.75	2776.15	1995.25	2446.25	422.2	815.73	415.67	18	358.52	85.6	2064.48	3638.2	2558.04	12470.2	11806.3	12548.7	12586.4	12087.8	12624.1	12602.4	12493.3	12186.7	2642.84	2858.56	9904.3
K03810	virulence factor	1226.04	1418	1801.62	3511.25	2481.25	6528.25	259	115.96	341	245.6	162.7	29.1	276	429	1055.05	437.5	409.98	242.43	176.65	12455.5	11716.2	12534.2	12548	12049.5	12608.5	12583	12463.1	12164.8	2641.62	2618.38	9855.75
K08151	MFS transporter, DHA1 family, tetracycline resistance protein	30.67	7.33	560	3	1	0.33	1408.95	1337.56	1729.67	1797.5	3360.33	3174.33	2080.33	7	145.67	43	2157.67	1902.17	1623.16	12452	11701	12534	12545	12010.3	12608	12580	12457	12150	2491.33	2550	9838
K07104	catechol 2,3-dioxygenase [EC:1.13.11.2]	112.5	25.5	1075.32	37.25	50.25	24.25	2785.5	2392.64	1809.83	964.7	488.33	438.08	428.34	21	676	92	2085.48	3589.92	2753.77	12502.5	12122.2	12626.2	12678	12158.5	12650.5	12622	12560.2	12295.8	2499.95	2632.38	9906.75
K09684	PucR family transcriptional regulator, purine catabolism regulatory protein	1343.28	1440	2330.5	3497	2491	6520	5869.32	4109.51	8404.83	7011	12688.5	17326.2	33601.2	437	1318.62	421	12613.4	14618.2	7808.42	42	49	37	81	177	30	43	72.1	76	1379.33	90	610
K01649	2-isopropylmalate synthase [EC:2.3.3.13]	395.51	45.33	597.86	22	113.5	15.66	15683.6	15858	15817.3	16249.2	11718	12910.3	15238.4	1897.08	1326.62	1737.25	9307.08	11122.1	8654.71	109	511	115	94	80.66	31.5	26	72.1	120.5	3848.24	388	2390.42
K02058	simple sugar transport system substrate-binding protein	342.92	36.83	486.91	8	3	1.66	17130.8	15169.9	21075.1	22958.2	13596.3	12939.1	14157.8	1895.08	1178.72	1734.75	7896.61	8301.49	6579.46	10	10	8	39	69.66	14	20	33.1	36.5	253.24	13	105.84
K07455	recombination protein RecT	1546	3490.33	2552.67	2334.33	2575.33	1448.33	88	135.56	190.33	31	132	24.33	0.01	1063.33	965.33	1124	553.34	645.5	677.8	12452	11701	12534	12545.7	12075	12609.8	12584.3	12470.3	12207.3	2462	2551.67	9832.33
K06988	8-hydroxy-5-deazaflavin:NADPH oxidoreductase [EC:1.5.1.40]	6079.12	8216.5	6670.24	14087.3	11440.3	22226.3	6926.3	6876.05	7890.19	7418.65	3523	4087.15	6849.91	4643.41	5444.08	4671.75	3842.04	3956.36	2721.28	92	155	41	50.67	388	19.33	52.33	108.33	211.83	4111.91	430.67	2349.61
K03307	solute:Na+ symporter, SSS family	1294.96	1432.66	1634.62	3441.25	2487	6444.66	13078.5	10965.8	12155.2	12120.4	10470.6	10290.4	11966	407	1143.51	350	11701.5	14546.8	11338.6	133	865	164	113	60.66	34.5	7	80.1	184	3803.66	422	2320.42
K15629	fatty-acid peroxygenase [EC:1.11.2.4]	1500.14	3484.33	2529.67	2276.33	2504.33	1372.33	114	170.67	188.33	110.5	134	24.76	0.01	1048.33	898.33	1084	580.5	692.43	618.34	12452	11701	12533	12545.7	12075	12609.3	12584.3	12470.3	12207.3	2461	2547.67	9832.33
K02819	trehalose PTS system EIIBC or EIIBCA component [EC:2.7.1.201]	104.9	20.5	846.22	44.25	131.25	33.25	1578	263.18	371	323.6	178.53	181.9	211	16	485.12	74	1673.59	3038.93	2312.14	12556.5	12222.2	12642.2	12639	12089.5	12636	12602	12527.2	12263.8	5921.62	2965.38	12048.8
K01679	fumarate hydratase, class II [EC:4.2.1.2]	3733.41	5389.33	4000.71	7084.33	6637.83	9156.66	8991.1	8870.41	8791.63	8900.65	6233.53	6924.55	8509.1	3786.41	3532.99	3848.25	6086.51	7691	5681.4	238	749	161	60.67	252.33	18.83	31.33	102.43	237.83	10693.9	1080.67	6676.47
K02552	menaquinone-specific isochorismate synthase [EC:5.4.4.2]	69.6	14.5	842.17	7.8	16.2	2.2	2522.83	1924.4	1123.5	743.1	308.7	254.5	643	13	474.22	64.7	1903.37	3626.51	2441.23	12495.4	12111.6	12612.4	12639.8	12091.6	12636.7	12602.8	12528.1	12265.4	2503.2	2650.6	9885.6
K13252	putrescine carbamoyltransferase [EC:2.1.3.6]	1528.5	3487.33	2534.79	2313.58	2564.58	1407.58	91.5	133.5	151.33	30	131	0.33	0.01	1051.33	906.71	1094.5	10.55	8	26.79	12453.5	11713.2	12533.2	12545.7	12075.5	12608.3	12584.3	12470.5	12208.1	2490.62	2595.05	9838.08
K02069	putative ABC transport system permease protein	8364.97	5558.66	7964.09	7915.38	7467.78	9750.11	4954.71	2928.8	4251.3	4140.25	5283.41	5602.13	7787.68	3254.33	7103.39	3902.7	7791.82	7677.67	7643.13	180.9	783.85	113.65	103.47	497.43	40.53	58.13	161.45	369.48	9750.15	9484.65	2701.82
K03183	demethylmenaquinone methyltransferase / 2-methoxy-6-polyprenyl-1,4-benzoquinol methylase [EC:2.1.1.163 2.1.1.201]	3173.58	5285.66	3838.01	6554.58	5751.83	8781.99	10200.3	10214.6	9959.05	9650.2	8915.61	9372.3	10030.2	3431.41	3113.66	3267.25	7510.09	9025.55	6850.23	107	504	106	97.67	196.66	32.83	36.33	99.43	198.83	3855.24	411.67	2322.47
K07037	cyclic-di-AMP phosphodiesterase PgpH [EC:3.1.4.-]	102.75	19.5	772.47	32.25	35.25	22.25	1477.64	2540.58	1176.25	1371	212.75	340.4	153.75	15	344	72	1805.65	3048.3	2554.1	12461.5	11732.2	12548.2	12584	12080.5	12622.5	12601	12490.2	12179.8	2493.62	2599.38	9866.75
K01114	phospholipase C [EC:3.1.4.3]	827.13	79.5	268.31	6.25	2	1.99	13714	12065	16926.1	17790.4	14969.3	14082.3	15082.6	5588.24	2901.25	5053.25	7954.41	8235.25	6317.26	3	1	1	0.01	0.99	0.5	0.01	0.01	1.5	227.74	9	87.42
K07118	uncharacterized protein	8416.21	5562.66	7894.88	7953.63	7528.53	9785.36	3625.68	3245.62	5369.3	5784.4	5260.36	5631.72	7154.93	3256.33	6970.46	3911.2	7690.37	5973.63	7097.91	149.4	425.1	49.9	48.47	487.93	28.03	56.13	124.57	287.23	9815.77	9508.03	2701.57
K07047	N-substituted formamide deformylase [EC:3.5.1.91]	160.82	20	747.92	43.75	132.25	39.25	11118.1	10620.8	12752.2	12320.9	12001.4	15815.4	27341.3	14	229.5	28.5	10712.9	12748.2	6849.39	89.5	156.25	52.25	39	70.5	21	20	33.12	33.75	4427.62	433.38	2632.03
K07139	uncharacterized protein	67.65	17.5	838.35	8.25	16	2	2173.64	1156.65	779.5	848.35	217.28	336.15	273.25	13	474.62	63.5	1803.29	3047.3	2553.24	12493	12091	12613	12639	12089	12636.5	12603	12527.1	12263	2467	2580	9874
K09968	uncharacterized protein	27	4	597	2	1	1	624	313	997	824	1725	2144	4153	8	146	43	1235	1308	546	12455	11702	12534	12545	12010	12607	12580	12457	12149	2603	2554	9893
K00324	H+-translocating NAD(P) transhydrogenase subunit alpha [EC:1.6.1.2 7.1.1.1]	576.28	54	287.51	27	195	24.66	12872.4	12443.5	14945.9	15351.8	12359.2	13157	15600.7	3700.16	1944.67	3336.5	7649.76	7661.57	5697.61	130	240	66	0.01	0.66	2	4	4	6	7232.16	688	4510.28
K02054	putative spermidine/putrescine transport system permease protein	95.25	9.5	131.16	104.5	595.25	86.58	15156.3	12817.9	16530	19191.2	8300.06	7643.53	6406.36	31.33	51.46	41	5057.39	6176.11	5129.34	373.5	726.25	181.25	0.01	0.83	5	0.01	0.12	7.75	20646	2073.38	13051.6
K01299	carboxypeptidase Taq [EC:3.4.17.19]	63	16.5	770.7	8	16	2	957.5	1172.97	1009.5	1502.7	259.2	407.92	130.5	12	335.41	61.5	1880.54	3081.92	2555.62	12460	11720	12547	12584	12079	12623.5	12600	12490.1	12179	2463	2552	9860
K08680	2-succinyl-6-hydroxy-2,4-cyclohexadiene-1-carboxylate synthase [EC:4.2.99.20]	67.6	14.5	835.17	7.8	16.2	2.2	1997.5	933.07	737.5	378.1	219.03	89.75	230.33	13	474.22	64.7	1753.04	2991.84	2219.33	12495.4	12111.6	12612.4	12639.8	12091.6	12636.7	12602.8	12528.1	12264.4	2495.2	2650.6	9884.6
K01817	phosphoribosylanthranilate isomerase [EC:5.3.1.24]	3002.4	4933.33	3810.26	5780.33	5080.83	7897.66	10064.6	9789.61	10170.9	10405.4	7695.41	9053.73	12324.9	3357.41	2975.2	3162.25	7281.91	8876.56	6214.85	111	514	115	97.67	184.33	32.83	32.33	91.43	192.83	3974.91	413.67	2406.47
K06206	sugar fermentation stimulation protein A	28.4	9	754.47	19.25	112	13	818.64	1168.89	1055.25	1636.55	281.53	367.32	139.33	12	331.67	61	194.85	87.45	218.72	12522	11839	12578	12584	12079	12621	12601	12490	12181	5889	2891	12032
K00616	transaldolase [EC:2.2.1.2]	3226.31	5315.16	3801.41	6774.58	6194.83	8896.66	9143.13	9521.15	8827.88	9159.35	6095.78	7003.29	8152.18	1711.33	2157.34	1796.5	7134.34	8342.8	6080.23	224	734	160	59.67	189.33	18.83	24.33	82.43	202.33	10686.7	1080.67	6656.47
K07451	5-methylcytosine-specific restriction enzyme A [EC:3.1.21.-]	73	12.5	545.79	38.25	116.25	31.25	420.42	546.35	485	194.5	226.03	148	247.33	10	153.88	54	1048.82	1277.5	1220.98	12515.5	11832.2	12563.2	12545	12010.5	12608.5	12580	12457.1	12149.8	5923.62	2933.38	12004.8
K01222	6-phospho-beta-glucosidase [EC:3.2.1.86]	99.68	27.5	995	8	18	2	607.47	1155.48	568.5	305.1	196	209.36	266.67	17	521.74	80.5	2225.61	2349.46	2872.2	12467	11729	12553	12623	12148	12636.5	12620	12523.1	12209	2461	2556	9861
K09809	CDP-glycerol glycerophosphotransferase [EC:2.7.8.12]	11852.3	13497.5	12547.5	14869.8	13893.7	17898.2	1662	523	736.49	210.5	39.5	149.42	731.5	5467.99	8837.09	5891.7	4386.44	2839.76	4997.18	108.4	633.6	70.4	67.81	522.6	30.19	37.79	136.99	430.39	6271.2	9099.61	455.59
K03706	transcriptional pleiotropic repressor	104.5	20.5	847.22	31.5	35.25	22.25	1572.14	266.05	247.75	305.25	169.33	169.15	242	16	483.88	74	1755.4	2972.09	2280.95	12494.5	12103.2	12612.2	12639	12089.5	12636.5	12602	12527.2	12263.8	2499.62	2627.38	9876.75
K03786	3-dehydroquinate dehydratase II [EC:4.2.1.10]	352.53	37.33	276.59	39	289.5	35.66	11242.6	11442.8	12752.3	13190.1	11415.6	12365.8	14691.3	1891.08	990.21	1717.25	8757.63	10424.3	7551.16	192	359	95	0.01	1.66	3.5	3	2	5.5	10666.2	1030	6681.56
K03471	ribonuclease HIII [EC:3.1.26.4]	105.5	19.5	842.62	31.25	35.25	22.25	1558	224.67	358	196	166.83	105.5	184	16	483.88	74	1703.15	2962.84	2157.45	12494.5	12103.2	12612.2	12639	12089.5	12636.5	12602	12527.2	12263.8	2491.62	2627.38	9877.75
K16869	octanoyl-[GcvH]:protein N-octanoyltransferase [EC:2.3.1.204]	104.5	19.5	845.12	32.25	35.25	22.25	1495	67.67	174	96.5	166	75	184	16	484	74	1754.82	3021.22	2399.19	12494.5	12103.2	12612.2	12639	12089.5	12636.5	12602	12527.2	12263.8	2499.62	2627.38	9876.75
K03446	MFS transporter, DHA2 family, multidrug resistance protein	579.47	52.67	180.71	31	195.5	22.33	17046.2	14683.6	19819.7	22122.4	9839.53	8787.17	8471.66	3858.16	1960.84	3530.5	5047.53	4991.37	4378.38	124	238	61	0.01	0.33	3	1	0.01	4	6941.83	678	4368.84
K01621	xylulose-5-phosphate/fructose-6-phosphate phosphoketolase [EC:4.1.2.9 4.1.2.22]	9466.4	6959.33	9111.87	11401.1	9935.53	16271.5	3342.37	3443.37	4630.13	3892.8	2575	3068.88	5677.77	3669.33	7848.55	4274.2	5432.24	3982.43	4958.23	86.4	284.6	19.4	51.47	525.6	26.53	59.13	130.33	299.73	6447.2	9097.27	533.07
K11618	two-component system, NarL family, response regulator LiaR	99.5	18.5	771.12	33.25	35.25	22.25	294	620.78	513.5	307	159.83	103	70	15	344.12	72	1816.15	3053.93	2678.93	12461.5	11732.2	12547.2	12584	12079.5	12622.5	12600	12490.1	12179.8	2492.62	2599.38	9861.75
K00240	succinate dehydrogenase / fumarate reductase, iron-sulfur subunit [EC:1.3.5.1 1.3.5.4]	109.78	12.49	383.42	15	97.5	13.99	13009	12555	13151.4	13200.2	14024.9	14621.2	16956.5	3	172.3	2.5	10166.1	12121.9	8779.9	101	492	100	55	11.99	16.5	5	39.1	90	3831.32	384	2360.28
K07223	porphyrinogen peroxidase [EC:1.11.1.-]	8550.44	5565.83	7688.47	7898.13	7474.53	9743.53	3091.29	2326.81	4485.63	4208.25	3926.95	4989.56	9252.85	5107.08	7707.8	5558.95	6149.6	4537.53	5179.81	141.4	382.6	35.4	9.47	417.6	11.53	36.13	91.33	255.23	9862.45	9413.27	2715.07
K04086	ATP-dependent Clp protease ATP-binding subunit ClpL	810.2	473	1036	1335.8	1415.2	1303.2	147	237	331	328.5	137.83	21.75	36	457	958.72	788.2	46	18	60	12468.4	11738.6	12534.4	12547.8	12149.6	12607.2	12599.8	12502	12225.4	2523.2	2628.6	9862.6
K11617	two-component system, NarL family, sensor histidine kinase LiaS [EC:2.7.13.3]	99.5	18.5	771.12	32.25	35.25	22.25	87	109.78	209	224	146.83	96.5	37	15	343	72	1755.15	2987.55	2461.19	12461.5	11732.2	12547.2	12584	12079.5	12622.5	12600	12490.1	12179.8	2492.62	2599.38	9861.75
K06188	aquaporin Z	7827.25	5136.33	7359.72	6925.13	6537.03	8762.53	6080.05	6091.19	7289.18	7284.1	3702.87	4295.68	6250.7	3076.33	6433.72	3600.2	5798.59	4594.48	5379.26	138.4	379.6	35.4	8.47	343.6	13.03	24.13	67.33	215.73	9716.2	9400.27	2657.21
K08986	putative membrane protein	48	15	761.6	7	16	2	89.14	106.14	135	109.5	151.83	61.9	37	12	333	62	1694	2992.5	2559	12460	11720	12547	12584	12079	12622.5	12600	12490.1	12179	2458	2552	9856
K16789	thiamine transporter	96.5	19.5	772.32	31.5	35.25	22.25	159.14	169.49	320.75	164.75	154.33	225.05	37	15	344.88	72	1541.9	2692.09	1899.62	12461.5	11732.2	12547.2	12584	12079.5	12622.5	12600	12490.1	12179.8	2494.62	2599.38	9861.75
K07496	putative transposase	65.4	23	761.52	31.25	35.25	22.25	693	1205.68	1490	1667.8	509	411.75	242	15	339.38	71.5	744.54	73.14	211.93	12461.5	11732.2	12547.2	12584	12079.5	12625	12600	12490.7	12179.8	2502.62	2599.38	9868.75
K18149	penicillin-binding protein	99.5	19.5	771.62	32.5	35.25	22.25	123	98.53	88.75	74.75	145	74.25	8	15	341.88	72	1639.57	2873.01	2099.2	12461.5	11732.2	12547.2	12584	12079.5	12622.5	12600	12490.2	12179.8	2488.62	2599.38	9861.75
K00917	tagatose 6-phosphate kinase [EC:2.7.1.144]	30.14	11	825.6	8.25	16	2	2145.5	1826.32	958.75	559.25	182.5	94.58	299	13	473	63	120.08	93.93	260.74	12493	12091	12612	12639	12089	12635	12602	12527	12263	2463	2580	9871
K00848	rhamnulokinase [EC:2.7.1.5]	84.65	19.5	782.35	67	87	78	551.83	982.41	511.25	502.6	176	157.57	67.17	27	398.41	101.5	881	1256.24	1634.15	12460	11720	12548	12584	12079	12622	12600	12490	12179	2466	2556	9856
K10001	glutamate/aspartate transport system substrate-binding protein	61.82	7.98	241.8	27	198	23.98	9909.02	8161.6	12331.6	12143.6	19164	17347.2	14192.2	0.01	24.69	0.01	10020.2	9926.62	8226.87	124	238	60	0.01	1.98	1	0.01	0.01	0.01	6939.98	674	4409.42
K01338	ATP-dependent Lon protease [EC:3.4.21.53]	614.7	62.83	225.93	26.25	193.5	23.99	10962.7	13358.1	11972.1	11881.4	12079	12586.1	11859.6	3779.16	1956.96	3434	8771.67	9772.17	8148.85	127	239	68	0.01	1.99	3.5	5	2.1	12	7112.49	687	4453.28
K01644	citrate lyase subunit beta / citryl-CoA lyase [EC:4.1.3.34]	1248.25	1423.33	1882.3	3494	2483.5	6516.33	10602	9486.9	12278.6	12428.6	11466.3	13581.9	21193.9	428	1123.17	402	8343.36	9411.29	4998.59	22	26	20	42	108.33	20	23	39	47	826.66	60	349.42
K01745	histidine ammonia-lyase [EC:4.3.1.3]	324.58	32.16	293.24	40.25	290.5	34.66	12672.8	11190	13716.5	14274.2	11008.4	11068.9	11553.3	1862.75	1109.43	1688.75	7541.22	8976.2	6332.57	222	729	158	55	11.66	16.5	3	37.1	89.5	10525.9	1053	6631.28
K02538	activator of the mannose operon, transcriptional antiterminator	42	12.5	825.5	7	16	2	1495	74.07	109	20.5	163	28.67	176	13	473.29	63.5	730.61	960.05	1204.4	12493	12091	12612	12639	12089	12636	12602	12527	12263	2461	2580	9871
K03737	pyruvate-ferredoxin/flavodoxin oxidoreductase [EC:1.2.7.1 1.2.7.-]	28.65	12	757.85	7.25	16	2	954.28	1669.18	784	922.85	244.65	378.15	326.25	12	329	61	111.62	79.08	219.5	12460	11720	12548	12584	12079	12621	12600	12490	12179	2463	2552	9856
K19577	MFS transporter, DHA1 family, inner membrane transport protein	641.75	65.01	461.32	27	194	26.33	9544.08	6476.69	10279.9	10973.1	11740	13749.5	20771.5	3839.82	2133.28	3495.5	8949.79	9817.01	5735.33	169	613	131	55	10.33	15	2	37	89	7500.49	733	4645.28
K09765	epoxyqueuosine reductase [EC:1.17.99.6]	25	6	599.5	2	1	0.01	1879.5	885.75	723.5	745	195.25	196.67	256.75	8	284.67	45	144.5	111.08	158.65	12485	12072	12598	12600	12020	12621	12583	12494	12233	2463	2575	9844
K09155	uncharacterized protein	20	5.5	528.1	2	1	0.01	370	512.63	477	561	230.66	175.15	101	7	141.62	43.5	561	1747	1212	12452	11701	12534	12545	12010	12607	12580	12457	12149	2454	2547	9827
K03750	molybdopterin molybdotransferase [EC:2.10.1.1]	370.42	38.33	373.28	15.25	99.5	13.66	13332.8	12443.7	13420.2	12960.8	11455.7	12154.6	15261.2	1892.08	1136.71	1719.25	9195.47	11149	7881.5	101	492	98	55	11.66	16.5	4	37.1	88.5	3818.9	380	2360.28
K02779	glucose PTS system EIICB or EIICBA component [EC:2.7.1.199]	113.4	25	1001.84	60.5	69.5	44.5	267.28	487.74	705	562.1	220.36	184.57	411	23	539.43	100	388.24	253	198.43	12471	11763.5	12561.5	12623	12149	12635.5	12620	12523.2	12210.5	2523.24	2651.76	9899.64
K01640	hydroxymethylglutaryl-CoA lyase [EC:4.1.3.4]	102.78	10.16	286.71	27	196.5	24.66	11077.8	10609.3	13537.9	14238.1	12060	12610.4	15243.7	2	27.34	0.5	9304.04	11934.2	8008.7	130	240	65	0.01	1.66	3.5	0.01	0.1	7	7241.99	692	4518.7
K00226	dihydroorotate dehydrogenase (fumarate) [EC:1.3.98.1]	29	9	757	10	20	4	677	1489	685.5	579.5	262.08	165.5	594.25	12	329	61	66.33	70.08	190.95	12460	11720	12548	12584	12079	12621	12600	12490	12179	2461	2552	9857
K01011	thiosulfate/3-mercaptopyruvate sulfurtransferase [EC:2.8.1.1 2.8.1.2]	343.95	35	375.44	26.5	193.5	26.33	9192.74	8825.85	11479	12047	11016.5	13555	20185.6	1893.08	999.54	1717.25	9120.46	11132	6644.87	136	242	67	0.01	0.33	2.5	1	0.1	8.5	7546.57	707	4638.14
K03693	penicillin-binding protein 1B	67.5	14	765.62	32.25	35.25	22.25	87	110.67	192	145.5	140.83	53.5	66	15	341.5	71.5	662.21	1865.05	1209.86	12461.5	11732.2	12547.2	12584	12079.5	12621	12600	12490.2	12179.8	2492.62	2599.38	9861.75
K06610	MFS transporter, SP family, inositol transporter	170	25	598	176	214	228	87	69	116	23	139	27	0.67	52	341	164	884.77	1293.34	1561.86	12452	11701	12533	12545	12010	12608	12580	12457	12149	2463	2559	9827
K02530	DeoR family transcriptional regulator, lactose phosphotransferase system repressor	31	10	823.5	7	16	2	1611	275	569	625	169	38.5	176	13	472	63	66.77	91.67	89.33	12493	12091	12612	12639	12089	12635	12602	12527	12263	2461	2580	9873
K00145	N-acetyl-gamma-glutamyl-phosphate reductase [EC:1.2.1.38]	1531.47	1453.33	1778.59	3504	2574.5	6522.66	11572.4	10801.1	11327.7	11622.5	9601.11	10038.5	10754.2	2315.08	2220.33	2121.25	7817	9389.81	7224.64	108	513	115	97	119.66	32.5	28	78.1	136.5	3833.24	406	2341.14
K09704	uncharacterized protein	73.25	18	782.35	68	87	78	491.5	577	552.75	798.5	214.75	194.9	254.42	27	396.12	101	161.33	153.25	620.37	12460	11720	12547	12584	12079	12621	12600	12490	12179	2470	2558	9858
K02315	DNA replication protein DnaC	67.6	10	553.2	61.05	72.2	76.2	751.14	1201.77	819.25	570.35	171.7	234.47	66	22	209.39	84.2	212.96	39.92	263.97	12454.4	11721.6	12534.4	12545.8	12012.6	12607.7	12580.8	12458	12150.4	2497.2	2621.6	9839.6
K01220	6-phospho-beta-galactosidase [EC:3.2.1.85]	31	10	823.5	7	16	2	1553	218	364	401.5	164	48.5	204	13	472	63	73.77	91.67	74.33	12493	12091	12612	12639	12089	12635	12602	12527	12263	2461	2580	9872
K05989	alpha-L-rhamnosidase [EC:3.2.1.40]	110	25	592	119	143	152	582.66	1029.84	661	501.5	151	259	145.84	37	273.12	123	177.83	139.88	380.43	12452	11701	12534	12545	12010	12607	12580	12457	12149	2466	2555	9827
K02786	lactose PTS system EIIA component [EC:2.7.1.207]	31	10	823.5	7	16	2	1553	220.78	364	389.5	164	28.5	204	13	472	63	67.77	91.67	74.33	12493	12091	12612	12639	12089	12635	12602	12527	12263	2461	2580	9872
K00528	ferredoxin/flavodoxin---NADP+ reductase [EC:1.18.1.2 1.19.1.1]	334.94	31.5	377.19	26	193.5	26.33	10529.9	10048.9	12463.8	12188.1	11477.5	13695.9	20512.3	1893.08	996.04	1716.75	7935.03	8367.32	5067.64	136	242	67	0.01	0.33	2	1	0.01	6.5	7515.24	705	4630.28
K00796	dihydropteroate synthase [EC:2.5.1.15]	1793	1505	1792.19	3813.05	3005.7	6783.53	11091.4	11532.6	10800.1	10745.7	7789.61	9206.3	12433.2	2497.08	2447.88	2439.45	7466.98	9313.64	6495.95	119.4	530.6	102.4	59.8	115.93	17.7	15.8	66.1	141.9	4019.44	478.6	2403.74
K05362	UDP-N-acetylmuramoyl-L-alanyl-D-glutamate-L-lysine ligase [EC:6.3.2.7]	31	10	823.5	7	16	2	1495	110.67	196	100.5	160.83	38.5	176	13	472	63	71.33	86.67	66	12493	12091	12612	12639	12089	12635	12602	12527	12263	2461	2580	9871
K02074	zinc/manganese transport system ATP-binding protein	8551.4	5567.5	7624.01	7898.13	7473.53	9742.53	3964.29	3476.49	4858.29	4524.35	2767.83	3304.96	5682.27	5134.41	7726.3	5588.95	5186.56	3671.81	4894.93	138.4	381.6	35.4	9.47	417.6	12.53	36.13	91.33	259.23	9724.11	9406.27	2646.07
K05874	methyl-accepting chemotaxis protein I, serine sensor receptor	61.95	6.65	241.8	16	101	12.65	11959.3	10050	14518.4	14694.1	17716.8	15806.8	13652.2	0.01	22.36	0.01	8985.1	9121.05	7507.91	62	119	30	0.01	1.65	0.01	0.01	0.01	0.01	3528.65	336	2213.42
K11041	exfoliative toxin A/B	30	10	820	2	3	0.01	1495	104	182	89.5	160.83	71.5	199	13	471	63	51.83	68	59	12492	12081	12604	12639	12089	12635	12602	12527	12263	2460	2579	9845
K02012	iron(III) transport system substrate-binding protein	1228.91	1419.99	1471.01	3522	2752.5	6542.99	8042.42	7566.48	10149.4	10158	11629.4	11838	11508.9	420	924.66	384	7647.24	7888.71	6412.11	191	361	94	3	39.99	9	6	8	20	10672.3	1046	6652
K10189	lactose/L-arabinose transport system permease protein	41	17	979	8	18	2	177.5	124	127	92	195	101	0.01	17	518	79	542	507	646	12467	11729	12553	12623	12148	12635	12620	12523	12209	2461	2556	9859
K10190	lactose/L-arabinose transport system permease protein	41	20	985	8	18	2	141.5	124	127	92	195	101	0.01	17	518	79	542	507	652	12467	11729	12553	12623	12148	12635	12620	12523	12209	2461	2556	9859
K10188	lactose/L-arabinose transport system substrate-binding protein	41	17	979	8	18	2	141.5	124	127	92	195	101	0.01	17	518	79	542	507	645	12467	11729	12553	12623	12148	12635	12620	12523	12209	2461	2556	9859
K02123	V/A-type H+/Na+-transporting ATPase subunit I	71.5	22	984.72	31.25	37.25	22.25	293.14	509	257	389	157.25	203.4	77.75	20	529.38	89.5	53.88	46.83	126.16	12468.5	11741.2	12554.2	12623	12148.5	12635	12620	12523.1	12209.8	2495.62	2603.38	9865.75
K02118	V/A-type H+/Na+-transporting ATPase subunit B	71.5	21	984.72	31.25	37.25	22.25	293.14	509	257	389	157.25	189.4	77.75	20	529.38	89.5	53.88	46.83	130.16	12468.5	11741.2	12554.2	12623	12148.5	12635	12620	12523.1	12209.8	2495.62	2603.38	9865.75
K02124	V/A-type H+/Na+-transporting ATPase subunit K	71.5	21	984.72	31.25	37.25	22.25	293.14	509	257	389	157.25	189.4	77.75	20	529.38	89.5	51.88	46.83	126.16	12468.5	11741.2	12554.2	12623	12148.5	12635	12620	12523.1	12209.8	2495.62	2603.38	9865.75
K02120	V/A-type H+/Na+-transporting ATPase subunit D	71.5	21	984.72	31.25	37.25	22.25	293.14	509	257	389	157.25	189.4	77.75	20	529.38	89.5	53.88	37.83	130.16	12468.5	11741.2	12554.2	12623	12148.5	12635	12620	12523.1	12209.8	2495.62	2603.38	9865.75
K02117	V/A-type H+/Na+-transporting ATPase subunit A [EC:7.1.2.2 7.2.2.1]	71.5	21	984.72	31.25	37.25	22.25	293.14	509	257	389	157.25	189.4	77.75	20	529.38	89.5	48.88	46.83	121.16	12468.5	11741.2	12554.2	12623	12148.5	12635	12620	12523.1	12209.8	2495.62	2603.38	9865.75
K07749	formyl-CoA transferase [EC:2.8.3.16]	94.54	6.66	315.44	17	106	13.66	12765.2	10801.1	15755.6	16307.7	13193.8	13349.3	16435.4	2	27.84	0.01	8339.14	9739.04	6393.71	68	121	33	0.01	0.66	9	0.01	0.01	3	3785.99	352	2339.56
K02075	zinc/manganese transport system permease protein	8550.9	5567.5	7623.01	7898.13	7473.53	9742.53	3723.29	3476.99	4737.79	4453.35	2752.83	3305.96	5645.77	5134.41	7726.3	5588.95	5177.56	3672.81	4881.43	138.4	381.6	35.4	9.47	417.6	12.53	36.13	91.33	259.23	9725.11	9406.27	2647.07
K07644	two-component system, OmpR family, heavy metal sensor histidine kinase CusS [EC:2.7.13.3]	61.85	6.65	187.4	62	483	56.65	7660.67	6766.36	9113.15	9003	15889.6	14760.8	11928.5	0.01	16.35	0.01	8151.4	8262.45	6820.29	310	595	155	0.01	1.65	0.01	0.01	0.01	10	17208.7	1686	10897.4
K02121	V/A-type H+/Na+-transporting ATPase subunit E	71.5	20	982.72	31.25	37.25	22.25	218.14	455	145	280	155.75	147.4	77.75	20	527.38	89.5	29.38	24.08	81.74	12468.5	11741.2	12554.2	12623	12148.5	12635	12620	12523.1	12209.8	2491.62	2603.38	9865.75
K06896	maltose 6'-phosphate phosphatase [EC:3.1.3.90]	67.5	15	762.72	32.25	35.25	22.25	169	239.67	424	367.5	146.83	80.9	51	15	340.38	71.5	357.88	208.17	171.24	12461.5	11732.2	12547.2	12584	12079.5	12621.5	12600	12490.1	12179.8	2488.62	2599.38	9862.75
K02122	V/A-type H+/Na+-transporting ATPase subunit F	70.5	21	984.72	31.25	37.25	22.25	170.14	221	257	280.5	154	189.4	51	20	529.38	89.5	42.88	21.75	85.71	12468.5	11741.2	12553.2	12623	12148.5	12635	12620	12523.1	12209.8	2495.62	2603.38	9864.75
K02119	V/A-type H+/Na+-transporting ATPase subunit C	70.5	21	984.72	31.25	37.25	22.25	221.14	208	220	280.5	154	189.4	51	20	528.38	89.5	44.88	20.75	83.71	12468.5	11741.2	12553.2	12623	12148.5	12635	12620	12523.1	12209.8	2495.62	2603.38	9864.75
K11103	aerobic C4-dicarboxylate transport protein	348.18	34.83	287.47	40	291	35.66	9917.44	8430.89	12339.4	12443	11775	12071.7	15276.2	1891.08	987.59	1716.75	8131.43	8849.42	5686.31	192	359	92	0.01	0.66	1.5	0.01	0.1	3.5	10664.2	1030	6674.28
K10009	L-cystine transport system permease protein	8437	5564.33	7885.51	7953.63	7528.03	9784.03	5272.41	3221.1	4792.93	5141.4	1605.86	1500.85	1946.87	3256.33	7108.48	3914.2	6430.75	6387.08	7711.92	179.4	795.1	112.9	103.47	497.6	42.03	58.13	161.57	372.23	9636.44	9525.03	2637.57
K03585	membrane fusion protein, multidrug efflux system	310.52	26.5	127.26	64	483.5	55.33	12971.7	13411.2	15541.7	17382.2	7584.43	7746.63	6104.39	1889.08	981.09	1716.75	4244.23	4029.32	3830.35	310	595	155	0.01	2.33	5	6	4	10.5	17245.6	1693	10895.7
K16248	probable glucitol transport protein GutA	31	8	533.1	2	1	0.01	87	74	60	19	133	33.4	0.01	7	142	43	739.44	825.67	654.33	12452	11701	12533	12545	12010	12608	12580	12457	12149	2454	2547	9827
K16788	niacin transporter	70.5	19	985.62	36.5	50.25	24.25	89.14	166.31	166.75	164.75	146.83	87.75	0.01	20	528.38	89.5	8.96	4.5	20.87	12469.5	11751.2	12561.2	12623	12148.5	12635	12620	12523.1	12209.8	2492.62	2604.38	9890.75
K10670	glycine/sarcosine/betaine reductase complex component A [EC:1.21.4.2 1.21.4.3 1.21.4.4]	25	9	750	7	16	2	477	240	415	130.5	148.5	99	115	12	329	61	28	12.25	60.61	12460	11720	12547	12584	12079	12621	12600	12490	12179	2458	2552	9856
K19350	lincosamide and streptogramin A transport system ATP-binding/permease protein	26.2	10	754.5	24.8	61.2	19.2	130.14	184.07	159	196	202	46	101	12	329.72	62.2	95	84.38	273.74	12462.4	11740.6	12547.4	12584.8	12081.6	12621.2	12600.8	12491	12180.4	2498.2	2622.6	9865.6
K01305	beta-aspartyl-dipeptidase (metallo-type) [EC:3.4.19.-]	30.4	11	754.1	7	16	2	156.14	241.96	171	26.6	175.45	93.4	14.75	12	330	61	321.77	228.75	129.08	12460	11720	12547	12584	12079	12621	12600	12490	12179	2458	2552	9856
K03797	carboxyl-terminal processing protease [EC:3.4.21.102]	2328.16	1890.67	1963.15	4500.5	3585.25	7517.58	10551.8	11384.5	10040.5	11626.5	5029.12	5538.54	4095.34	4455.16	3529	4218	6486.42	8662.63	7498.88	168.5	645.25	147.25	98	195.83	33.5	41	102.22	176.75	7167.45	793.38	4456.89
K16012	ATP-binding cassette, subfamily C, bacterial CydC	8595.1	5580	7918.18	7893.13	7393.03	9733.53	4196.92	2942.39	4236.16	4034.35	2394.86	3108.41	5855.5	5140.41	8055.04	5609.45	6378.01	5228.18	6596.34	117.4	652.6	84.4	103.47	496.6	40.53	58.13	161.33	371.23	6296.78	9102.27	529.93
K16013	ATP-binding cassette, subfamily C, bacterial CydD	8595.1	5580	7920.18	7893.13	7393.03	9733.53	4223.92	2881.39	4242.16	4057.35	2409.86	3142.41	6047.5	5140.41	8055.04	5609.45	6343.01	5024.18	6587.46	117.4	652.6	84.4	103.47	496.6	40.53	58.13	161.33	371.23	6295.78	9102.27	530.93
K02082	tagatose-6-phosphate ketose/aldose isomerase [EC:5.-.-.-]	25.4	9	753.6	7	16.5	2	233	305.4	223.5	249.1	168.2	117.9	9.5	12	329	61	52.6	33.5	65.33	12460	11720	12547	12584	12079	12621	12600	12490	12179	2460	2552	9856
K17074	putative lysine transport system permease protein	63.5	13	759.62	31.25	35.25	22.25	87	151	281	184.5	174.83	50.5	78	15	340.38	71.5	78.21	41	78.79	12461.5	11732.2	12547.2	12584	12079.5	12621	12600	12490.1	12179.8	2492.62	2599.38	9861.75
K17076	putative lysine transport system ATP-binding protein [EC:3.6.3.-]	63.5	13	759.62	31.25	35.25	22.25	87	151	281	184.5	174.83	46.5	78	15	340.38	71.5	77.21	41	81.79	12461.5	11732.2	12547.2	12584	12079.5	12621	12600	12490.1	12179.8	2492.62	2599.38	9861.75
K12556	penicillin-binding protein 2X	33	15	974.5	7	18	2	87	104	101	100.5	146.83	39.5	0.01	17	517	79	3.33	4	10	12467	11729	12553	12623	12148	12635	12620	12523	12209	2461	2556	9859
K01818	L-fucose/D-arabinose isomerase [EC:5.3.1.25 5.3.1.3]	17.4	4	529.1	3	1	0.01	204	276.47	166	126.6	183.45	80.4	434.75	7	141.12	43	46.27	113.96	292.47	12452	11701	12533	12545	12010	12607	12580	12457	12149	2454	2547	9827
K09952	CRISPR-associated endonuclease Csn1 [EC:3.1.-.-]	17	3	524.5	15	42	15	345.5	368.5	460	242	159.16	75	0.01	7	141	43	4	15	20.25	12452	11701	12533	12545	12010	12607	12580	12457	12150	2463	2547	9827
K15780	bifunctional protein TilS/HprT [EC:6.3.4.19 2.4.2.8]	101	17	766.74	55.5	54.5	42.5	87	70.67	114	19	138	9	0.01	18	350.76	82	4.2	2.34	11.57	12463	11744.5	12547.5	12584	12080	12621	12600	12490.2	12180.5	2519.24	2646.76	9867.5
K13677	1,2-diacylglycerol-3-alpha-glucose alpha-1,2-glucosyltransferase [EC:2.4.1.208]	62.5	14	760.12	31.25	35.25	22.25	87	94	86	88.5	139.83	20.5	51.67	15	340.38	71.5	18.21	6.67	48.12	12461.5	11732.2	12547.2	12584	12079.5	12621	12600	12490.1	12179.8	2488.62	2599.38	9861.75
K10530	L-lactate oxidase [EC:1.1.3.2]	62.5	13	758.12	31.25	35.25	22.25	87	107	127	93	138	30.5	4	15	340.38	71.5	3.88	0.01	9.12	12461.5	11732.2	12547.2	12584	12079.5	12621	12600	12490.1	12179.8	2488.62	2599.38	9861.75
K18887	ATP-binding cassette, subfamily B, multidrug efflux pump	62.5	13	758.22	31.25	35.25	22.25	87	67	114	48.5	139.83	51.9	0.01	15	340.38	71.5	3.88	4	7.12	12461.5	11732.2	12547.2	12584	12079.5	12621	12600	12490.1	12179.8	2488.62	2599.38	9861.75
K18888	ATP-binding cassette, subfamily B, multidrug efflux pump	62.5	13	758.22	31.25	35.25	22.25	87	67	114	48.5	139.83	51.9	0.01	15	340.38	71.5	3.88	4	7.12	12461.5	11732.2	12547.2	12584	12079.5	12621	12600	12490.1	12179.8	2488.62	2599.38	9861.75
K01215	glucan 1,6-alpha-glucosidase [EC:3.2.1.70]	101.5	14	557.62	85.25	91.25	96.25	87	107	127	126	137.7	80	4	25	218.38	93.5	13.31	6.5	34.12	12453.5	11713.2	12533.2	12545	12010.5	12607	12580	12457.1	12149.8	2487.62	2598.38	9832.75
K00687	penicillin-binding protein 2B	25	9	750.5	7	16	2	87	104	101	116.5	139.83	30.5	0.01	12	329	61	3.33	4	10	12460	11720	12547	12584	12079	12621	12600	12490	12179	2458	2552	9856
K01922	phosphopantothenate---cysteine ligase (ATP) [EC:6.3.2.51]	25	9	750.5	7	16	2	87	104	101	100.5	139.83	30.5	0.01	12	329	61	5.33	4	16.33	12460	11720	12547	12584	12079	12621	12600	12490	12179	2458	2552	9856
K01598	phosphopantothenoylcysteine decarboxylase [EC:4.1.1.36]	25	9	750.5	7	16	2	87	104	101	100.5	139.83	30.5	0.01	12	329	61	3.33	4	12.33	12460	11720	12547	12584	12079	12621	12600	12490	12179	2458	2552	9856
K01777	proline racemase [EC:5.1.1.4]	19.14	3	523	2	1	0.01	245	528.56	121	60.25	175.5	7.43	12	7	141	43	99.75	7.18	39.9	12452	11701	12533	12545	12010	12607.5	12580	12457	12149	2454	2547	9827
K18815	aminoglycoside 6'-N-acetyltransferase I [EC:2.3.1.82]	25	9	747	2	3	0.01	109	80	94	103	138	48	17	12	329	61	6	0.01	4	12459	11710	12539	12584	12079	12621	12600	12490	12179	2457	2551	9830
K00111	glycerol-3-phosphate dehydrogenase [EC:1.1.5.3]	621.34	63.17	395.46	15.5	97	14.33	11940.5	10109.5	12065	12243.8	9681.73	11439.4	16598.6	3782.16	2101.24	3436	8336.46	10258.8	6954.96	104	493	100	55	11.33	16.5	5	39.1	94	3953.16	391	2412.14
K18220	ribosomal protection tetracycline resistance protein	17	4	525	4	1	0.01	89.14	207	71	48	133	18	0.01	7	141.12	43	40	79.78	240.27	12452	11701	12533	12545	12010	12607	12580	12457	12149	2454	2547	9827
K02068	putative ABC transport system ATP-binding protein	8350.97	5557.66	7884.59	7915.38	7466.78	9749.11	3984.21	2198.3	3198.3	3164.25	3628.91	3331.13	3197.68	3253.33	7097.89	3902.7	6473.82	6160.17	6966.13	177.9	782.85	112.65	103.47	497.43	40.53	58.13	161.45	369.48	9601.15	9477.65	2633.82
K10716	voltage-gated potassium channel	3472.32	5362.83	3965.41	7060.33	6445.83	9135.33	7511.48	8455.38	9247.06	9267.2	5170.11	6630.35	10339.6	1897.33	2433.07	2129.5	6310.94	9228.89	5789.36	84	141	37	5.67	242	5.33	27.33	63.43	155.33	3979.33	387.67	2376.61
K16139	glucuronide carrier protein	17.4	3	523	2	1	0.01	174	211.4	61	37.6	133	6	0.01	7	141	43	5.67	1	8.33	12452	11701	12533	12545	12010	12607	12580	12457	12149	2454	2547	9827
K07467	phage replication initiation protein	18	4	525.6	2	1	0.01	87	104	102	105	131	16.4	7.5	7	141	43	7.33	2	17.5	12452	11701	12533	12545	12010	12607	12580	12457	12149	2454	2547	9828
K17195	D-allulose-6-phosphate 3-epimerase [EC:5.1.3.-]	32	3	523	2	1	0.01	87	82	60	19	131	17.67	0.01	7	141.67	43	52	53	32	12452	11701	12533	12545	12010	12607	12580	12457	12149	2454	2547	9827
K19180	dTDP-6-deoxy-L-talose 4-dehydrogenase (NAD+) [EC:1.1.1.339]	17	3	523	2	1	0.01	91	69	122	58	131	2	23	7	141	43	3	0.01	3	12452	11701	12533	12545	12010	12607	12580	12457	12149	2462	2549	9827
K01733	threonine synthase [EC:4.2.3.1]	2340.72	1924	2247.71	4802.5	3935.75	7769.58	11189.2	11311.4	10248.8	9953.7	6357.81	7270.61	8586.85	2753.08	2980.92	2835.75	7103.56	8608.26	6629.97	123.5	542.25	115.25	99	256.83	33	47	122.32	209.25	3880.53	458.38	2370.89
K03476	L-ascorbate 6-phosphate lactonase [EC:3.1.1.-]	17.4	3	523.1	2	1	0.01	87	92.47	60	37.6	136	29.4	23	7	141	43	6.67	5	11.33	12452	11701	12533	12545	12010	12607	12580	12457	12149	2454	2547	9827
K18476	TetR/AcrR family transcriptional regulator, tetracycline repressor protein	18	3	523	3	1	0.01	87	64	60	19	143	34	0.01	7	141	43	28.67	7	4.55	12452	11701	12533	12545	12010	12607	12580	12457	12149	2454	2547	9827
K19510	fructoselysine-6-phosphate deglycase	17	3	523	2	1	0.01	109.83	96.17	76	19	131	4	0.01	7	141	43	9.67	1	2.33	12452	11701	12533	12545	12010	12607	12580	12457	12149	2454	2547	9827
K10793	D-proline reductase (dithiol) PrdA [EC:1.21.4.1]	17	3	523	2	1	0.01	123	72.56	63	22.25	132.5	0.75	0.01	7	141	43	3.75	2.25	3.25	12452	11701	12533	12545	12010	12607	12580	12457	12149	2454	2547	9827
K10795	D-proline reductase (dithiol)-stabilizing protein PrdD	17	3	523	2	1	0.01	123	69	63	22.25	132.5	0.75	0.01	7	141	43	3.75	2.25	3.25	12452	11701	12533	12545	12010	12607	12580	12457	12149	2454	2547	9827
K10796	D-proline reductase (dithiol)-stabilizing protein PrdE	17	3	523	2	1	0.01	123	69	63	22.25	132.5	0.75	0.01	7	141	43	3.75	2.25	3.25	12452	11701	12533	12545	12010	12607	12580	12457	12149	2454	2547	9827
K19137	CRISPR-associated protein Csn2	17	3	523	2	1	0.01	90.5	68.5	60	19	132.83	0.01	0.01	7	141	43	0.01	0.01	0.67	12452	11701	12533	12545	12010	12607	12580	12457	12149	2454	2547	9827
K19508	fructoselysine/glucoselysine PTS system EIIC component	17	3	523.1	2	1	0.01	87	64	60	19	131	1.4	0.01	7	141	43	2	0.01	2	12452	11701	12533	12545	12010	12607	12580	12457	12149	2454	2547	9827
K19505	sigma-54 dependent transcriptional regulator, gfr operon transcriptional activator	17	3	523	2	1	0.01	87	68.63	60	19	131	0.01	0.01	7	141	43	0.01	0.01	0.01	12452	11701	12533	12545	12010	12607	12580	12457	12149	2454	2547	9827
K19509	fructoselysine/glucoselysine PTS system EIID component	17	3	523	2	1	0.01	87	64	60	19	131	0.01	0.01	7	141	43	2	0.01	2	12452	11701	12533	12545	12010	12607	12580	12457	12149	2454	2547	9827
K19506	fructoselysine/glucoselysine PTS system EIIA component [EC:2.7.1.-]	17	3	523	2	1	0.01	87	64	60	19	131	0.01	0.01	7	141	43	2	0.01	0.01	12452	11701	12533	12545	12010	12607	12580	12457	12149	2454	2547	9827
K19507	fructoselysine/glucoselysine PTS system EIIB component [EC:2.7.1.-]	17	3	523	2	1	0.01	87	64	60	19	131	0.01	0.01	7	141	43	2	0.01	0.01	12452	11701	12533	12545	12010	12607	12580	12457	12149	2454	2547	9827
K19504	glucoselysine-6-phosphate deglycase	17	3	523	2	1	0.01	87	64	60	19	131	0.01	0.01	7	141	43	0.01	0.01	0.01	12452	11701	12533	12545	12010	12607	12580	12457	12149	2454	2547	9827
K00457	4-hydroxyphenylpyruvate dioxygenase [EC:1.13.11.27]	66.75	5.99	291.24	27	194.5	24.99	10306.1	8907.22	12221.1	13088.9	14417.5	14739.3	16539.6	2	24.18	0.01	8554.26	8521.2	6101.81	130	240	65	0.01	1.99	1.5	0.01	0.01	6	7243.32	694	4514.56
K11904	type VI secretion system secreted protein VgrG	45.87	1.33	146.91	46	290	33.33	15083.2	13011.2	19156.5	20824.3	9399.22	8571.96	7950.62	0.01	16.01	0.01	4415.97	4637.77	4099.05	186	357	95	0.01	0.33	1	0.01	0.01	8	10392.3	1020	6545.56
K01704	3-isopropylmalate/(R)-2-methylmalate dehydratase small subunit [EC:4.2.1.33 4.2.1.35]	369.53	43.33	532.73	32	212.5	25.66	12131	11388.1	12099.9	12362	9949.6	10231.2	10877.9	1896.08	1316.21	1737.25	8016.78	10895.9	7817.94	168	629	143	94	80.66	32.5	25	72.1	118.5	7097.24	717	4490.14
K01703	3-isopropylmalate/(R)-2-methylmalate dehydratase large subunit [EC:4.2.1.33 4.2.1.35]	366.73	43.33	524.53	32	212.5	25.66	12076.4	11377.1	11944.3	12367.2	9914.6	10229.6	10950.5	1896.08	1316.21	1737.25	7996.36	10850.1	7829.4	168	629	143	94	80.66	32.5	25	72.1	118.5	7091.24	717	4490.28
K18955	WhiB family transcriptional regulator, redox-sensing transcriptional regulator	90.12	8	604	0.01	0.01	8	7285.34	6140.34	9326.32	8141	12825	17632.5	33672.7	8	40	0.01	10392.6	12131.1	5129.56	24	8	8	0.01	0.01	0.01	0.01	0.01	2	1227.32	56	534
K02065	phospholipid/cholesterol/gamma-HCH transport system ATP-binding protein	833.03	79.17	207.4	26	195	23.66	11261.5	12213.7	12833.2	13708.4	10021.5	10328	10428.3	5668.24	2916.75	5150.25	5987.57	5743.95	4741.2	127	239	65	0.01	1.66	3	4	2	7.5	7088.41	685	4455.28
K01626	3-deoxy-7-phosphoheptulonate synthase [EC:2.5.1.54]	327.58	30.83	273.81	38	291	35.66	9733.09	9145.08	11537.1	11667	11430	12388.3	14636.7	1891.08	992.43	1716.75	7096.67	7467.28	5200.14	192	359	96	0.01	0.66	1	3	2	8.5	10663.6	1029	6690.28
K07006	uncharacterized protein	69.99	8.33	386.84	27	194	26.33	9878.14	8758.61	12040.3	11929.2	11525.8	13559.7	20739.2	4	31.29	0.01	8285.93	8226.3	5113.16	136	242	64	0.01	0.33	6.5	0.01	0.01	1	7505.33	704	4623.42
K07112	uncharacterized protein	73.01	7.99	233.41	39.25	292	33.99	12821.5	11989	14150.5	13822	11528.9	11165.1	8990.42	1	167.35	2	6894.07	6615.97	5784.39	219	728	160	55	12.99	14	6	39.1	99	10380	1042	6579.56
K03743	nicotinamide-nucleotide amidase [EC:3.5.1.42]	5183.61	214.5	3971.34	851.8	1126.7	621.53	6306.6	5694.13	7276.8	8119.45	7540.61	8649.89	11662.9	3240.08	5323.64	3459.95	7978.57	6831.26	6860.22	125.4	362.6	36.4	3.8	176.93	10.2	11.8	30	110.9	9705.11	9382.6	2679.74
K01681	aconitate hydratase [EC:4.2.1.3]	369.68	42.33	512.31	32.25	211	25.66	12029.2	11660.8	11684.5	12375.2	9963.24	10527.8	10822.8	1896.08	1316.21	1737.25	7840.67	9421.67	7207.5	168	629	144	94	80.66	30.5	25	72.1	121.5	7103.24	718	4496.42
K15726	heavy metal efflux system protein	590.27	58.32	202.99	12	102	12.98	7023.16	7160.78	8211.77	8898.9	17616.8	17277.3	12562	3778.16	1948.18	3433.5	9751.4	9448.47	8015.23	62	119	39	0.01	2.98	2	0.01	0.01	8	3587.48	345	2251
K07402	xanthine dehydrogenase accessory factor	574.52	56	208.95	27.5	195	23.66	11873.7	12147.7	13431.2	13832.1	10055.5	10192.7	10621.1	3779.16	1953.34	3433.5	6011.28	6383.5	4888.38	127	239	63	0.01	0.66	2	1	0.1	8	7072.16	683	4438.56
K03116	sec-independent protein translocase protein TatA	385.66	44.5	336.59	14	97.5	13.33	10601.3	11111.6	10395.4	10244	7709.31	9058.47	11973.5	1892.08	1133.4	1719.75	10313.3	16639.3	10930.2	101	492	101	55	11.33	17.5	6	39.2	91.5	3816.24	386	2349.14
K00130	betaine-aldehyde dehydrogenase [EC:1.2.1.8]	108.36	14.5	393.61	29	194	25	13555.7	11249.9	14387.9	14143.9	8273.49	9577.9	15795	4	169.17	2.5	7186.82	7875.12	4959.91	166	612	129	55	10	16.5	2	37.1	87	7343.33	725	4566.28
K11733	lysine-specific permease	8303.94	5548.99	7664.77	7886.13	7378.53	9731.19	2889.34	1404.03	2247.67	1868.6	5591.66	5113.39	4573.66	3245.33	6899.18	3874.2	6925.67	5485.22	6490.14	106.4	632.6	68.4	64.47	428.26	26.03	38.13	128.33	338.73	6152.86	9089.27	439.93
K01537	P-type Ca2+ transporter type 2C [EC:7.2.2.10]	8376.75	5566.83	8081.54	7920.08	7426.58	9755.58	2188.06	3104.94	3608.58	2888.95	2067.75	3089.28	4741.75	3258.33	7149.33	3918	6646.4	6092.33	7091.77	91.5	292.25	34.25	86.67	553.5	42.33	76.33	156.55	314.08	6300.62	9055.05	533.08
K00266	glutamate synthase (NADPH) small chain [EC:1.4.1.13]	376.11	47.67	557.18	32.25	208.5	26.33	12229.6	11295.5	11550.9	13411.6	8464.53	9851.15	12641	1925.41	1335.2	1767.25	7157.66	7672.91	6019.01	171	630	145	94	80.33	31	25	72.1	119.5	7233.91	724	4546.28
K08738	cytochrome c	58.08	5.32	177.6	14	99.5	12.32	11918.8	10937.8	14097.7	15419	14164.3	13434.6	10355	0.01	25.68	0.01	7737.99	7388.58	6423.09	62	119	34	0.01	1.32	3	0.01	0.01	7	3534.32	343	2220.56
K01495	GTP cyclohydrolase IA [EC:3.5.4.16]	1784.66	1505	1653.19	3824.25	3102	6793.33	8245.88	9468.2	9042.3	9528.7	6527.11	7486.04	8350.85	2495.08	2298.66	2436.25	6541.42	7994.88	5891.4	143	257	68	4	103.33	3.5	12	28.1	57.5	7264.91	712	4486.14
K02044	phosphonate transport system substrate-binding protein	6265.97	1966.33	5626.31	5119.8	4288.7	8016.53	4737.02	4601.89	5482.63	6088.5	4638.69	4657.62	3625.26	1853	5771.3	2268.2	6671.33	5832.29	7129.23	136.4	392.6	55.4	84.8	365.93	40.7	56.8	108	192.4	9593.19	9409.6	2606.74
K01182	oligo-1,6-glucosidase [EC:3.2.1.10]	9609	6978.5	8853.08	11489.8	9988.83	16369.8	263.5	516.17	818.33	444.5	10.5	219.33	599	3792.66	7772.92	4443.5	5754.37	5695.34	6661.69	76	268.5	4.5	11.67	455	14.83	38.33	96.57	270.83	6313.24	9113.43	432.83
K01066	acetyl esterase [EC:3.1.1.-]	356.03	38.83	341.98	27	84	33.99	8650.16	7495.01	10281.4	9901.15	14305.3	15148.9	19681.4	1920.41	1013.92	1746.75	9353.71	9579.9	6596.72	9	3	3	0.01	0.99	3.5	0.01	0.01	2.5	505.56	21	236.42
K08369	MFS transporter, putative metabolite:H+ symporter	1755.47	1469.17	1410.84	3515	2598	6534.33	9994.13	8310.87	12323.2	13162.3	7190.83	6482.78	6691.67	4117.16	2834.29	3721	6066.11	6627.73	5663.52	64	122	31	3	39.33	4.5	3	6.1	17	3653.16	364	2202.7
K03817	ribosomal-protein-serine acetyltransferase [EC:2.3.1.-]	9499.6	6958.83	8876.17	11357.1	9797.53	16223.5	1728	310.73	653.33	537.6	71.37	108.33	816	3664.33	7798.55	4258.7	5444.71	4899.72	6146.9	108.4	635.6	69.4	67.47	466.6	28.03	41.13	134.43	353.73	6288.2	9113.27	445.93
K00548	5-methyltetrahydrofolate--homocysteine methyltransferase [EC:2.1.1.13]	342.17	37.33	211.99	15.25	98.5	12.66	11405.1	12368.8	12925.3	14041.6	10069.1	10579.9	10354.1	1890.08	986.21	1717.25	7260.91	8275.84	6669.78	65	120	35	0.01	1.66	2.5	1	0.1	5.5	3699.24	352	2284.28
K02557	chemotaxis protein MotB	658.04	77	373.17	52.5	215.25	42.91	10528	11530.3	11462.6	12533	8196.51	8178.91	6120.6	3786.16	2147.79	3463	7432.45	8515.16	7710.01	132.5	259.25	70.25	39	71.16	18	21	33.22	40.75	6977.78	732.38	4390.03
K00558	DNA (cytosine-5)-methyltransferase 1 [EC:2.1.1.37]	2970.84	4930.83	3916.01	5737.58	4943.08	7830.91	5782.7	6202.95	7771.25	8576.45	7225.66	8493.62	11620.4	3269.41	2949.21	3051.25	6282.38	7660.47	4807.71	25.5	55.25	36.25	81.67	242.83	31.83	48.33	85.45	139.58	577.2	98.05	249.22
K02509	2-oxo-hept-3-ene-1,7-dioate hydratase [EC:4.2.1.-]	7455.27	3060.33	6524.8	8072	6419	13819.3	2871.21	2049.17	3331.8	2976.5	3668.33	3247.87	3171.6	2358	6499.67	2805	5428.31	3765.7	5270.5	135	361	34	10	315.33	11	22	59	170	9649.66	9339	2592.14
K05845	osmoprotectant transport system substrate-binding protein	3046.24	4968.83	4112.96	6128.58	5583.58	8193.58	7126.86	4004.78	6029.73	5877.5	5632.83	7283.25	13890.1	1659.33	2575.79	1793	6013.03	7557.1	4384.29	162.5	913.25	179.25	153.67	256.5	46.33	38.33	146.55	309.08	4108.62	492.05	2489.08
K03366	meso-butanediol dehydrogenase / (S,S)-butanediol dehydrogenase / diacetyl reductase [EC:1.1.1.- 1.1.1.76 1.1.1.304]	8390.7	7233.33	8128.18	5740.46	6605.86	3661.86	1275.75	903.25	2494.16	2119.25	3267.69	4502.58	8367	5508.74	7239.75	5877.45	6189.1	4870.92	5846.39	77.4	258.6	5.4	6.14	369.6	12.86	25.46	74.66	258.56	6259.45	9044.94	524.26
K01657	anthranilate synthase component I [EC:4.1.3.27]	1517.66	1452	1732.59	3515	2670	6533.33	9058.43	9105.51	8824.55	9062.95	6213.11	7036.64	7993.35	2315.08	2215.54	2121.25	6187.51	7847.63	5722.98	170	632	144	97	119.33	31.5	28	78.1	133.5	7246.91	742	4503.14
K18138	multidrug efflux pump	305.57	26.5	118.11	64	483.5	55.33	10811.6	9931.48	12533.1	13533.4	7238.51	7095.9	5630.04	1889.08	977.09	1716.75	3949.45	3782.3	3469.98	310	595	155	0.01	1.33	3	3	2	10.5	17192.6	1685	10880.7
K01845	glutamate-1-semialdehyde 2,1-aminomutase [EC:5.4.3.8]	217.19	25.33	353.81	77.75	232	63.83	13047.5	12303.8	11760.5	11174.5	6812.23	7685.55	9005.1	9	329.34	26	7920.06	10681.7	8407.33	196	1005.5	192.5	110	22.33	36	7	76.44	174.5	7152.9	834.76	4476.64
K00549	5-methyltetrahydropteroyltriglutamate--homocysteine methyltransferase [EC:2.1.1.14]	1546.77	1449.5	1569.14	3502	2562.5	6523.33	8217.27	6894.13	9109.63	7467.25	7388.69	8345.13	12147.9	2311.08	2039.5	2103.75	7685.26	8834.22	6818.49	103	495	99	58	49.33	21.5	5	43	102.5	3955.24	406	2360.14
K07275	outer membrane protein	310.85	31.82	187.11	14	99	12.65	8139.7	7426.74	9927.15	9824.45	16390.5	14932.8	11603.6	1889.08	984.1	1716.75	8498.41	8407.4	7041.43	62	119	33	0.01	1.65	0.01	0.01	0.01	5.5	3513.9	343	2217.42
K02020	molybdate transport system substrate-binding protein	86.98	10.16	281.37	27.25	193.5	23.66	11350.7	10245.2	11887.3	11554.2	9707.36	10051.2	11039.1	2	165.47	2.5	7534.66	9152.95	7010.57	160	610	127	55	10.66	18.5	3	37.1	88	7084.99	711	4463.42
K00950	2-amino-4-hydroxy-6-hydroxymethyldihydropteridine diphosphokinase [EC:2.7.6.3]	1524.41	1476.83	1711.51	3821.25	3098	6791.33	9683.85	9170.26	8978.55	9141.45	6518.72	7234.39	8302.09	607	1475.58	721.5	6209.27	7575.29	5789.91	176	628	133	59	113.33	17.5	17	67.1	141	7255.66	738	4500.14
K00239	succinate dehydrogenase / fumarate reductase, flavoprotein subunit [EC:1.3.5.1 1.3.5.4]	99.11	11.16	337.42	14	97.5	13.66	10836.2	10699.2	10629.7	10659.2	10556.1	11579.6	14390.7	3	167.63	2.5	8394.8	10129.7	7350.15	101	492	100	55	11.66	16.5	5	39.1	89	3817.99	384	2353.28
K00123	formate dehydrogenase major subunit [EC:1.17.1.9]	99.04	13.66	300.01	3.5	3	1.66	13119.8	12335	13678.7	12974.7	10756.2	10775.8	11266.3	82	184.84	100	8398.87	10149	7968.59	36	372	68	55	10.66	19.5	7	37.1	89	258.66	39	119.42
K01971	bifunctional non-homologous end joining protein LigD [EC:6.5.1.1]	91.21	6.83	305.1	16	97.5	14.33	9167.41	8739.02	11307.8	10833.3	10050	11669.9	16500.7	3	25.41	0.5	8496.79	11506.5	7517.7	71	122	35	0.01	0.33	2	0.01	0.01	5	3963.33	364	2394.14
K15555	sulfonate transport system ATP-binding protein [EC:3.6.3.-]	1498.31	1445.67	1435.64	3524	2750	6542.33	7777.18	6226.41	9137.9	9456.95	6948.83	6942.4	8629.97	2257.41	1890.99	2034.25	5463.67	5786.9	4492.4	191	361	92	3	39.33	2	3	6.1	17.5	10617.9	1041	6615.42
K00957	sulfate adenylyltransferase subunit 2 [EC:2.7.7.4]	323.41	30.5	361.01	13	97.5	15.33	8305.6	8013.47	10567.8	10119.5	10709.6	12721.1	19918.5	1893.08	992.42	1716.75	7497.4	7873.49	4599.34	74	123	35	0.01	1.33	1	0.01	0.01	5.5	4074.91	369	2460.14
K03327	multidrug resistance protein, MATE family	360.99	36.83	139.36	40	289.5	33.66	9647.85	9245.19	11335.5	12583.4	8896.72	8446.23	6817.12	1889.08	982.88	1717.75	6898.95	7977.52	6879.84	186	357	94	0.01	1.66	2.5	2	2.1	7.5	10371.9	1018	6548.42
K01633	7,8-dihydroneopterin aldolase/epimerase/oxygenase [EC:4.1.2.25 5.1.99.8 1.13.11.81]	1523.36	1476.83	1716.72	3813.25	3005.5	6782.33	10384.4	9153.63	10251.1	10939.4	6879.61	7354.19	8943.28	607	1475.58	721.5	6346.75	7767.16	5833.04	114	509	101	59	113.33	17.5	14	65.1	139	3826.66	401	2327.28
K18481	Mce-associated membrane protein	83.56	8	587.5	0.01	0.01	8	4929	2923	7135	6758	12695.5	17270.7	33288.5	8	35.5	0.01	9949	10503.2	4552.31	24	8	8	0.01	0.01	0.01	0.01	0.01	0.01	1193	56	528
K03688	ubiquinone biosynthesis protein	1223.64	1421.66	1680.27	3504.25	2574	6522.66	8723.7	8420.16	10458.7	11208	9764.19	9995.24	10373.7	425	1112.13	402	6278.5	6172.44	4802.16	75	142	49	42	108.66	16	26	41.1	50	3811.66	377	2323.28
K00265	glutamate synthase (NADPH) large chain [EC:1.4.1.13]	360.66	41	606.59	18	112.5	16.33	9204.1	7898.59	9269.55	9337.95	9468.78	11257.1	16964.8	1898.08	1318.92	1737.25	8174.57	9964.75	6372.59	112	512	115	94	80.33	31.5	25	72.1	118.5	3936.91	393	2436.14
K01438	acetylornithine deacetylase [EC:3.5.1.16]	101.39	13.83	202.39	38	289.5	34.66	8809.92	8672.07	10324.2	10472.1	9633.61	9665.43	10115.9	29.33	40.51	30.5	8034.13	9360.61	7261.17	189	358	93	0.01	1.66	6.5	0.01	0.01	4	10487.7	1020	6609.28
K02525	LacI family transcriptional regulator, kdg operon repressor	8141.87	7209.49	8021.81	5710.66	6574.66	3623.99	2269.21	2039.95	2869.13	2839.9	3513.66	3122.71	2519.26	3617.66	6269.62	4159.5	5817.52	4382.04	6490.53	131	355	32	5.34	367.33	12.66	24.66	73.76	256.66	9348.33	9296.34	2556.8
K01485	cytosine/creatinine deaminase [EC:3.5.4.1 3.5.4.21]	6930.86	3761.17	6306.78	3459.13	4133.53	2271.53	4548.73	3849.53	5411.13	5530.7	2815.03	3578.25	5203.1	4499.74	6691.13	4883.95	5445.35	3751.54	5276.85	144.4	395.6	48.4	44.47	373.6	25.53	41.13	94.33	233.23	9554.45	9380.27	2664.07
K02041	phosphonate transport system ATP-binding protein [EC:7.3.2.2]	6265.77	1966.33	5622.51	5120.8	4288.2	8016.53	3881.32	3458.66	4616.73	4592.3	4125.52	4105.72	3313.16	1853	5770.42	2268.2	6299.3	5627.97	7048.82	136.4	392.6	55.4	84.8	365.93	40.7	55.8	108	192.4	9586.19	9409.6	2598.74
K03924	MoxR-like ATPase [EC:3.6.3.-]	358.6	41	401.82	44	306.5	36.33	9574.44	13787.8	10468.4	9792.25	5772.04	7382.44	7581.43	1895.08	1172.4	1735.25	6350.86	8258.68	6995.26	197	377	109	39	72.33	17.5	21	33.1	42.5	10566.6	1035	6664
K03543	membrane fusion protein, multidrug efflux system	569.32	52.67	140.36	28	195.5	22.33	12477.9	11332.4	14638.8	16347.1	7761.45	7266.57	6632.21	3858.16	1957.84	3530.5	4140.33	4094.67	3628.13	124	238	61	0.01	0.33	4	1	0.01	5	6950.83	680	4369.42
K00766	anthranilate phosphoribosyltransferase [EC:2.4.2.18]	1536.26	1461.5	1962.09	3503	2576.5	6522.33	9487.1	9242.44	8952.05	9208.85	6148.11	6844.14	7971.85	2320.08	2406.04	2139.75	6491.67	7985.63	6295.32	115	522	120	136	188.33	45.5	48	111.1	164.5	3823.91	410	2337.14
K00241	succinate dehydrogenase / fumarate reductase, cytochrome b subunit	97.97	11.16	332.92	14	97.5	13.66	10324	9807.19	10227.7	10346.2	10432.3	11423.4	13960.2	3	166.13	2.5	8359.42	10254	7153.84	101	492	100	55	11.66	16.5	5	39.1	90	3811.99	384	2353.14
K01772	protoporphyrin/coproporphyrin ferrochelatase [EC:4.99.1.1 4.99.1.9]	1993.41	1853.5	1784.84	4472	3495.5	7500.33	8604.1	7456.51	8345.3	8752.45	6083.36	6707.14	8089.1	2559.08	2365.04	2472.75	6251.17	7717.3	5939.06	100	496	99	59	124.33	18	19	69.1	144.5	3831.91	408	2309.14
K01991	polysaccharide biosynthesis/export protein	306.82	26.5	151.09	17	97	11.33	14419.7	13712	16774.6	18248.7	8108.67	7916.7	6493.96	1889.08	980.42	1716.75	4515.18	4318.59	4034.15	62	119	33	0.01	2.33	5	1	0.01	7.5	3578.58	351	2212.28
K01255	leucyl aminopeptidase [EC:3.4.11.1]	605.91	61.17	254.31	25	193.5	23.33	10935	11112.1	10148.8	11070.4	6741.73	7657.37	8325.6	3780.16	2092.74	3436	6241.27	7798.71	5972.56	160	610	130	55	11.33	17.5	5	39.1	91	7099.16	715	4463.14
K01696	tryptophan synthase beta chain [EC:4.2.1.20]	1564.16	1459	1758.76	3561	2644	6598.33	9403.1	9345.34	9053.55	9150.95	6128.94	6804.64	8189.85	2330.08	2282.54	2161.25	6057.33	7589.05	5755.9	108	513	113	97	119.33	31.5	28	78.2	132.5	3815.91	408	2333.14
K04750	PhnB protein	1582.08	3505.49	2852.47	2301.33	2576.83	1393.99	8718.68	5437.65	7515.63	7627	10193.2	11187.4	13724.9	1055.33	1437.08	1081.5	7871.3	9957.9	6818.86	88	782	163	188.67	223.66	59.83	48.33	153.33	292.33	412.32	88.67	256.47
K01885	glutamyl-tRNA synthetase [EC:6.1.1.17]	571.3	55.67	242.06	13	97.5	13.33	10488	11693.5	11408.9	12254.4	8027.45	9629.55	12472.7	3780.16	1952.62	3433.5	5664.96	6550.67	4362.54	68	121	36	0.01	1.33	2	3	2	7	3807.49	355	2341.14
K01609	indole-3-glycerol phosphate synthase [EC:4.1.1.48]	1518.26	1452	1734.59	3503	2573.5	6522.33	9310.1	9331.78	9014.05	9371.35	6196.74	6962.47	8367.85	2315.08	2215.87	2121.25	6046.74	7461.13	5651.99	108	513	114	97	119.33	31.5	28	78.1	134.5	3823.91	406	2332.14
K07152	protein SCO1	361.38	37	150.71	27	197.5	22.66	9625.52	10097.6	10923.4	11311.6	8488.03	8576.35	6244.69	1917.41	998.49	1747.25	7493.48	10709.8	7975.69	124	238	64	0.01	2.66	3.5	3	2.2	8.5	6950.91	681	4382.7
K00013	histidinol dehydrogenase [EC:1.1.1.23]	1602.16	1462	1765.71	3585.25	2663.75	6618.58	9451.24	9143.34	8837.05	9048.45	6121.61	6894.64	8157.85	2333.08	2292.92	2171.75	6062.55	7585.38	5641.77	109.5	525.25	114.25	97	119.83	31.5	26	76.22	136.25	3854.53	457.38	2338.89
K00605	aminomethyltransferase [EC:2.1.2.10]	380.16	39	248.21	74.25	404.75	65.58	9778.59	9932.7	9022.22	9138.95	6226.28	6952.56	7894.85	1894.08	1137.92	1729.75	5720.56	7376.47	5469.46	285.5	860.25	188.25	55	11.83	16.5	5	39.22	89.25	13963.2	1434.38	8800.89
K00010	myo-inositol 2-dehydrogenase / D-chiro-inositol 1-dehydrogenase [EC:1.1.1.18 1.1.1.369]	331.04	36	354.47	27	192	26	6761.97	5731.61	8888.42	8389.05	8211.28	10374.1	18491.1	1784.75	961.42	1590.25	8209.67	9708.89	5827.6	136	242	64	0.01	0.01	3	0.01	0.01	2.5	7454.57	700	4609.28
K03306	inorganic phosphate transporter, PiT family	353.6	40	555.49	20	112.5	15.33	10674.1	8963.69	10838.4	11193.8	8493.53	9680.52	13006.4	1817.08	1301.66	1640.25	7235.43	9023.01	6291.04	109	511	114	94	80.33	29.5	25	72.1	119.5	3811.91	388	2375.28
K01695	tryptophan synthase alpha chain [EC:4.2.1.20]	1519.66	1452	1733.76	3503	2573.5	6522.33	9404.1	9290.34	8867.05	9168.45	6137.44	6868.14	8182.18	2315.08	2216.54	2121.25	6038.17	7565.88	5648.07	108	513	114	97	119.33	31.5	28	78.1	134.5	3812.91	404	2333.14
K02500	imidazole glycerol-phosphate synthase subunit HisF [EC:4.3.2.10]	1556.16	1456	1741.71	3527.25	2592.75	6542.58	9425.74	9162.84	8847.05	9093.45	6117.11	6829.64	8163.85	2318.08	2226.92	2131.75	6042.55	7595.38	5641.77	109.5	525.25	115.25	97	119.83	31.5	28	78.22	135.25	3850.53	453.38	2338.89
K02276	cytochrome c oxidase subunit III [EC:7.1.1.9]	93.05	10.49	223.67	14	99.5	12.99	9317.51	9733.92	10056.4	9997.7	12011.2	11995.4	11906.4	1	22.13	0.5	8732.98	10286.3	7814.89	65	120	33	0.01	2.99	2.5	3	2.1	4	3642.32	346	2279.56
K00930	acetylglutamate kinase [EC:2.7.2.8]	1517.8	1452	1732.59	3503	2573.5	6522.33	9568.74	9173.67	8830.05	9137.45	6113.78	6830.82	8157.85	2315.08	2216.66	2121.25	6041	7590.64	5638.98	108	513	114	97	119.33	31.5	28	78.1	134.5	3819.91	406	2335.14
K02501	imidazole glycerol-phosphate synthase subunit HisH [EC:4.3.2.10]	1555.16	1456	1741.71	3527.25	2592.75	6542.58	9411.24	9119.34	8772.05	9093.45	6117.11	6800.64	8163.85	2318.08	2225.92	2131.75	6042.55	7595.38	5639.77	109.5	525.25	115.25	97	119.83	31.5	28	78.22	135.25	3851.53	453.38	2338.89
K11209	GSH-dependent disulfide-bond oxidoreductase [EC:1.8.4.-]	336.24	29.16	147.76	63.25	310.75	53.91	10473	9021.01	12310.6	13036.2	9312.19	8757.79	7051.12	1863.75	978.14	1697.25	5030.41	4867.59	4270.91	187.5	369.25	94.25	0.01	1.16	4	0.01	0.12	9.25	10375.5	1060.38	6556.03
K07665	two-component system, OmpR family, copper resistance phosphate regulon response regulator CusR	51.01	3.99	134.4	74	579.5	66.99	6422.33	5832.36	7424.31	7449	10272.5	9711.12	7906.79	0.01	11.01	0.01	5275.9	5328.61	4472.46	372	714	184	0.01	0.99	0.01	0.01	0.01	8	20607	2022	13056.4
K00765	ATP phosphoribosyltransferase [EC:2.4.2.17]	1548.16	1450	1514.21	3522.25	2577.75	6540.58	9413.24	9155.59	8846.55	8989.45	6096.11	6838.64	8157.85	2313.08	2038.92	2113.75	6034.72	7583.38	5630.77	101.5	506.25	100.25	58	50.83	17.5	8	45.22	105.25	3846.53	448.38	2309.89
K03412	two-component system, chemotaxis family, protein-glutamate methylesterase/glutaminase [EC:3.1.1.61 3.5.1.44]	375.67	42	353.93	64.5	310.75	53.58	10707.4	11609.3	12762.9	12979.5	6083.6	6265.91	5038.79	1817.08	1168.42	1648.75	5227.92	6240.22	5564.97	194.5	378.25	100.25	39	70.83	15	22	33.22	38.25	10414.2	1068.38	6567.17
K01007	pyruvate, water dikinase [EC:2.7.9.2]	1252.25	1426.49	1412.97	3512	2599.5	6534.99	7464	7757.61	8484.47	7635.5	10268.4	9449.63	7846.43	419	923.8	385.5	7759.36	8178.02	7374.71	64	122	32	3	39.99	3.5	4	6	17	3648.65	360	2222.28
K01854	UDP-galactopyranose mutase [EC:5.4.99.9]	8388.2	5558	7649.84	8001.13	7519.53	9883.53	1651.14	1358.37	2314.66	1982.5	1783.33	2462.41	4513.34	3303.66	6905.88	3982.2	4736.44	3370.43	4548.72	76.4	262.6	6.4	9.47	417.6	12.53	36.13	91.33	257.73	6290.53	9076.27	476.07
K01768	adenylate cyclase [EC:4.6.1.1]	310.2	29.17	349.77	1	2.5	4	10670	9831.68	12187.5	11098.6	8748.34	11242.4	18360.9	1893.08	1003.58	1716.75	6864.26	7124.75	4058.38	12	4	4	0.01	0.01	10	1	0.01	1.5	621.58	28	295.28
K01433	formyltetrahydrofolate deformylase [EC:3.5.1.10]	330.86	32	160.86	63	481.5	56.33	7406.67	7054.95	9002.25	8978.35	6360.94	6780.09	8093.78	1890.08	981.54	1717.25	5118.36	6308.13	4615.85	313	596	153	0.01	0.33	1	0.01	0.1	5.5	17317.9	1691	10943.3
K03808	paraquat-inducible protein A	294.24	27.83	115.74	75	578	66.66	7002.35	6192.91	8161.24	8501.65	8101.09	7427.4	6245.29	1889.08	975.76	1716.75	4055.66	4100.19	3463.9	372	714	182	0.01	0.66	1	0.01	0.01	4.5	20601.9	2024	13044.6
K03564	peroxiredoxin Q/BCP [EC:1.11.1.15]	355.3	36	315.69	14	97.5	13.33	10523.1	9972.27	10101.5	10318.5	7803.46	9078.72	12123.9	1892.08	1128.04	1719.25	7029.83	8910.56	6265.46	101	492	99	55	11.33	16.5	5	39.1	89.5	3811.91	384	2352.14
K17836	beta-lactamase class A [EC:3.5.2.6]	4355.29	6733.5	5178.58	10377.6	8632.58	15575.6	4276.38	4061.69	5891.28	6525.6	3077.08	3751.61	6020.45	2177.66	3338.83	2308	4194.62	4068.87	2968.21	30.5	54.25	20.25	46.67	287.5	19.83	40.33	86.45	164.08	575.62	117.05	194.08
K00823	4-aminobutyrate aminotransferase [EC:2.6.1.19]	6364.41	1663.33	5373.8	4650.25	4034	7389.33	4249.9	2732.54	3626.72	3457.25	3695.7	3335.31	3162.93	1955	5805.46	2463	6561.49	5025.35	6438.7	166	729	98	62	286.33	25	21	90	240	9508.33	9347	2588
K00496	alkane 1-monooxygenase [EC:1.14.15.3]	68.01	7.33	470.3	12	96	17.33	4354.07	2530.6	6547.97	5716.4	12372.8	15539.6	26970.4	6	29.17	0.01	8909.7	9300.3	4570.16	80	125	36	0.01	0.33	0.01	0.01	0.01	0.01	4323.33	378	2573
K03594	bacterioferritin [EC:1.16.3.1]	562.53	52.33	133.89	38	291.5	33.66	8705.34	8996.76	10337.2	11303.6	8198.86	8013.35	6393.69	3749.83	1925.84	3403.5	5023.71	4970.45	4288.98	186	357	94	0.01	0.66	1	1	0.01	7	10378.2	1015	6553.42
K00052	3-isopropylmalate dehydrogenase [EC:1.1.1.85]	368.66	45	544.76	19	113.5	15.33	10038.2	9447.06	9929.05	10060	7860.94	9173.14	12154.2	1897.08	1317.54	1737.25	7326.17	8943.88	6285.02	109	511	115	94	80.33	30.5	25	72.1	118.5	3803.91	386	2379.14
K00831	phosphoserine aminotransferase [EC:2.6.1.52]	1511.66	1451	1659.59	3503	2573.5	6522.33	7253.6	8019.64	8629.55	9097.95	6202.11	6976.64	8284.35	2314.08	2073.54	2119.25	5907.17	7545.96	5531.9	75	142	50	42	109.33	17.5	26	41.1	52.5	3811.91	378	2319.14
K01029	3-oxoacid CoA-transferase subunit B [EC:2.8.3.5]	80.68	8.66	316.17	13	97.5	14.66	6377.85	5464.92	8148.97	8074.1	11733.2	13189.3	17453.9	3	22.84	0.01	8932.41	10784.5	6495.02	71	122	36	0.01	1.66	2	0.01	0.01	3	3952.99	363	2403.14
K15727	membrane fusion protein, heavy metal efflux system	565.1	54.32	169.32	12	100	12.65	5832.99	5951.19	6784.1	7121.9	14677.6	14232	10460.4	3749.83	1928.18	3403.5	8096.57	7841.05	6639.32	62	119	36	0.01	2.65	2	1	0.01	4	3545.15	342	2238
K02654	leader peptidase (prepilin peptidase) / N-methyltransferase [EC:3.4.23.43 2.1.1.-]	2949.91	4954.66	3629.74	6085.58	5508.83	8154.66	6578.82	7613.84	7409.38	6733.25	5794.03	6435.87	7623.1	1647.33	2084.17	1760	4093.32	4608.71	3094.31	81	138	35	4.67	167.33	2.33	17.33	41.33	112.33	3808.66	370.67	2310.47
K02575	MFS transporter, NNP family, nitrate/nitrite transporter	333.12	34.66	213.78	15	100	12.66	7978.55	7255.76	10329	9312.55	10079	9854.96	10510.9	1781.75	957.09	1591.25	8259.07	10489.9	8294.13	65	120	32	0.01	0.66	3.5	0.01	0.2	2.5	3622.24	343	2254.14
K00620	glutamate N-acetyltransferase / amino-acid N-acetyltransferase [EC:2.3.1.35 2.3.1.1]	1553.51	1457	1738.46	3527.25	2592.25	6542.58	8692.24	7999.13	7879.8	8040.35	5823.99	6500.22	8040.6	2318.08	2226.37	2131.75	5766.45	7394.38	5390.61	109.5	525.25	113.25	97	118.83	31.5	28	78.22	134.25	3828.53	450.38	2331.89
K00658	2-oxoglutarate dehydrogenase E2 component (dihydrolipoamide succinyltransferase) [EC:2.3.1.61]	352.41	35	306.84	14	97	13.33	9853.6	9760.01	9994.3	10030.5	7691.28	8915.89	12007.9	1892.08	1128.54	1719.25	6931.59	8591.45	6035.93	101	492	99	55	12.33	18.5	5	39.1	90.5	3823.91	387	2352.14
K00031	isocitrate dehydrogenase [EC:1.1.1.42]	101.61	15.83	484.97	32	209.5	25.33	11179.2	10484.4	10966.5	11640.3	6974.61	7782.17	9051.95	7	348.46	20.5	6137.04	7780.33	5863.07	168	629	144	94	80.33	31.5	25	72.1	121	7107.66	720	4491.42
K09861	uncharacterized protein	3425.16	5359.66	3893.49	7060.58	6445.33	9134.66	4911.99	5498.33	6714.13	6543.75	5517.94	6039.62	7541.85	1896.33	2421.17	2129	3781.24	4170.96	2720.29	81	140	36	5.67	241.33	2.33	26.33	63.33	152.33	3836.66	380.67	2315.47
K01693	imidazoleglycerol-phosphate dehydratase [EC:4.2.1.19]	1551.51	1456	1737.46	3527.25	2592.25	6542.58	8584.24	7814.24	7823.3	7743.35	5775.66	6369.97	7979.6	2318.08	2226.25	2131.75	5717.78	7359.05	5359.94	109.5	525.25	112.25	97	118.83	31.5	26	76.22	134.25	3824.53	449.38	2330.89
K01286	D-alanyl-D-alanine carboxypeptidase [EC:3.4.16.4]	387.48	39.67	399.04	1.25	0.01	5	5284.64	4633.15	7341.08	6931.9	8436.33	11746.3	21143	1894.08	993.32	1718.25	10180.3	12380.1	7738.57	15	5	5	0.01	0.01	6.5	0.01	0.1	4.5	773.58	37	341
K03407	two-component system, chemotaxis family, sensor kinase CheA [EC:2.7.13.3]	374.14	46.33	372.13	53.5	215.25	42.91	8825.59	9279.6	10092.2	10762.3	7976.94	7797.51	5983.02	1817.08	1170.21	1648.75	6948.75	8958.57	7310.3	132.5	259.25	68.25	39	70.16	15.5	22	33.22	35.25	6949.53	726.38	4388.03
K00042	2-hydroxy-3-oxopropionate reductase [EC:1.1.1.60]	65.05	8.49	162.2	16	99	11.99	10758.9	9377.98	12631.9	12263.6	11755.5	10557.3	9033.46	0.01	22.3	0.5	6545.74	6910.46	5782	62	119	31	0.01	0.99	1	0.01	0.01	4	3492.99	338	2200.42
K07245	copper resistance protein D	68.08	7.66	310.47	25	193	25.66	5594.35	4958.62	7229.47	6943.5	11405	12715.6	17710.8	3	23.13	0.01	7863.76	8706.36	5385.62	133	241	65	0.01	0.66	0.01	0.01	0.01	1	7348.99	697	4560.28
K01613	phosphatidylserine decarboxylase [EC:4.1.1.65]	323.53	35.33	198.49	15	97.5	12.66	9278.39	9345.35	10380.3	10872.6	9508.31	9715.69	9933.94	1890.08	987.21	1717.25	6932.62	8031.5	6295.38	65	120	33	0.01	1.66	2.5	4	2.1	5.5	3647.91	348	2268.28
K03408	purine-binding chemotaxis protein CheW	435.77	53	584.65	88.75	333.5	73.83	9281.66	10222.8	10919.2	10483.1	5224.14	5574.71	4083.09	1825.08	1366.8	1677.25	5592.49	7544.27	6266.3	203	399.5	105.5	78	139.33	29	42	66.44	69	10422.8	1115.76	6579.64
K07649	two-component system, OmpR family, sensor histidine kinase TctE [EC:2.7.13.3]	51.28	5.32	168.57	15	99	12.32	8812.72	7457.37	11170.1	11024.2	13569.1	12192.4	10059.5	0.01	17.35	0.01	6914.56	6772.78	5804.28	62	119	31	0.01	1.32	0.01	0.01	0.01	3	3513.32	338	2225.42
K02517	Kdo2-lipid IVA lauroyltransferase/acyltransferase [EC:2.3.1.241 2.3.1.-]	322.03	33.5	180.23	25	195	23.66	8777.68	9385.33	9984.42	10183.5	9202.11	9620.75	9742.44	1918.41	999.92	1746.75	5515.51	5475.61	4323.81	127	239	65	0.01	1.66	0.01	5	4	6.5	7101.24	687	4453.14
K16925	energy-coupling factor transport system substrate-specific component	8318.2	5551.83	7835.17	7891.13	7392.53	9732.53	1823	795.95	864.66	703	153	250.16	920.01	3250.33	7083.79	3892.7	4820.5	5085.93	6217.29	114.4	651.6	82.4	103.47	496.6	40.53	58.13	161.43	369.73	6136.53	9094.27	453.93
K00097	4-hydroxythreonine-4-phosphate dehydrogenase [EC:1.1.1.262]	322.39	33.83	194.56	15	99.5	12.66	9271.67	9328.06	10876.7	11357.9	9694.44	9790.01	10324.8	1970.08	997.88	1814.75	6125.87	6056.07	5418.85	65	120	34	0.01	1.66	1	3	2	5.5	3656.91	349	2274.14
K10805	acyl-CoA thioesterase II [EC:3.1.2.-]	68.68	6	458.37	12	96.5	17	5035.33	3699.48	7085.33	5817.8	10150.2	13668.1	25426.2	6	28.17	0.01	8002.66	8764.89	3885.74	80	125	37	0.01	0.01	0.01	0.01	0.01	4	4332.33	380	2577
K07098	uncharacterized protein	195.07	35.33	511.73	56.75	55.5	45.16	6888.63	7128.06	8562.14	8683.55	9981.17	11169.7	13694.6	41.33	247.29	70	9764.01	12271.2	9106.79	17	45.5	16.5	39	71.66	17.5	21	33.44	33.5	441.9	118.76	206.64
K03821	polyhydroxyalkanoate synthase subunit PhaC [EC:2.3.1.-]	52.04	5.66	189.01	26	195	23.66	8617.14	7938.29	10226	11137.3	9566.85	9503.69	10164.2	1	20.84	0.01	6416.46	7421.24	5355.05	127	239	62	0.01	0.66	2.5	0.01	0.01	1	7080.66	684	4438.28
K03297	small multidrug resistance pump	2418.34	2835.67	2738.14	6995	5060.5	13044	4490.54	3824.01	5980.3	6049.4	4289.73	5686.06	9969.77	868.33	1838.95	798	5720.9	5844.69	3547	72	127	36	6	78	3	6	12	32	4080	401	2363.14
K00700	1,4-alpha-glucan branching enzyme [EC:2.4.1.18]	1533.16	1458.5	1667.24	3527.5	2592.25	6542.58	6475.46	7311.07	7763.8	7904.7	5647.45	6392.36	7865.52	2317.08	2084.54	2130.25	5745.03	7361.71	5736.17	76.5	154.25	48.25	42	109.83	17.5	24	39.22	51.25	3815.53	423.38	2318.89
K02510	4-hydroxy-2-oxoheptanedioate aldolase [EC:4.1.2.52]	49.34	4.66	256.4	14	98	13.66	8917.09	7625.95	10492.1	9990.4	10964.7	11419.2	14352.3	2	21.34	0.01	6600.15	6947.1	4593.91	68	121	32	0.01	0.66	3	0.01	0.01	1	3773.32	350	2331.28
K02011	iron(III) transport system permease protein	1208.24	1418.66	1368.81	3522	2750	6541.66	6705.25	6272.41	7321.27	7601.5	7159.55	7054.42	5304.02	419	919.54	384	4735.66	5028.33	4407.15	188	360	93	3	39.66	8.5	5	8	20	10511	1039	6570
K00975	glucose-1-phosphate adenylyltransferase [EC:2.7.7.27]	2497.6	2861.5	3153.74	7031	4990.5	13061.5	5197.32	5996.32	6683.13	6410	2852.27	3828.6	5979.44	855	2222.03	826.5	6362.94	9456.01	7066.46	26	69.5	31.5	84	217	33	47	78.44	94.5	570.57	161.76	199.64
K07729	putative transcriptional regulator	3667	7401.83	4580.85	5658.91	6195.16	3871.16	3489.84	2219.48	3728.91	4491.5	3847.66	5805.39	8917	2383.99	2110.49	2545.5	6288.94	7503.39	6083.05	104	518.5	101.5	57.34	215	20.16	22.66	87.9	243.16	3866.24	490.1	2357.16
K01737	6-pyruvoyltetrahydropterin/6-carboxytetrahydropterin synthase [EC:4.2.3.12 4.1.2.50]	1505.52	1445	1494.92	3498	2558.5	6520.33	7882.43	7424.34	7183.72	7224.95	5843.58	6404.88	7703.18	2310.08	2024.04	2103.25	5801.77	7089.87	5223.74	100	494	98	58	51.33	16.5	8	45.1	101.5	3800.58	402	2293.14
K07119	prostaglandin reductase 3 [EC:1.3.1.48]	88.55	9.83	363.17	26	193	25.33	7930.39	5582.36	7802.77	7573.1	8868.53	10465	15933.9	4	167.46	2.5	7096.26	7699.15	5081.81	166	612	130	55	10.33	19	2	37	88	7343.33	724	4579.14
K00019	3-hydroxybutyrate dehydrogenase [EC:1.1.1.30]	68.68	8.66	205.67	15	98.5	12.66	8858.69	7885.7	10762.5	11044.3	10073.5	10003	10547.1	1	19.84	0.01	7435.87	9059.51	6074.26	65	120	33	0.01	0.66	2.5	0.01	0.1	3	3643.66	346	2265.14
K00163	pyruvate dehydrogenase E1 component [EC:1.2.4.1]	49.25	3.33	227.77	49	387.5	46.33	6971.38	6827.99	8055.1	7148.4	7660.86	8690.7	12606.7	2	17.84	0.01	5092.99	6191.76	3486.09	254	478	123	0.01	0.33	1	2	2	3	14041.7	1360	8835.28
K01488	adenosine deaminase [EC:3.5.4.4]	1821.33	3522.17	2522.75	2305.58	2656.33	1402.66	7222.04	5983.64	7143.05	6916	7150.56	8268.08	11706.1	3075.07	2112.91	2934.75	4809.17	5744.51	3407.67	109	511	113	94.67	144.33	31.33	26.33	83.33	177.83	3787.58	386.67	2382.47
K02484	two-component system, OmpR family, sensor kinase [EC:2.7.13.3]	54.37	5.66	205.65	16	98	12.66	9911.57	9735.18	11249.3	11131.8	10122.6	9976.67	10830.5	1	17.97	0.01	6179.75	7457.34	5009.3	65	120	32	0.01	0.66	0.01	0.01	0.01	2	3648.99	345	2267.42
K05799	GntR family transcriptional regulator, transcriptional repressor for pyruvate dehydrogenase complex	79.84	13.16	206.34	39.25	291	33.66	9197.86	7718.47	9314.09	9300.35	8313.02	7513.89	6579.13	1	155.63	2.5	6261.58	8369.08	5843.89	219	728	156	55	10.66	15.5	3	37.2	87	10339.7	1042	6545.42
K06886	hemoglobin	88.99	10.83	263.97	16	97.5	12.33	11568.3	10245.8	11921.4	11727.5	7466.83	7743.46	9006.87	2	162.29	2.5	6599.64	8118.77	5970.72	98	491	98	55	11.33	16.5	2	37.1	88	3657.99	376	2280.28
K06148	ATP-binding cassette, subfamily C, bacterial	1704.14	1828.5	1796.7	4482.5	3590	7513	3975.26	3098.85	5797.15	5556.3	5492.99	7735.68	13362	671	1260	753.5	5704.92	6412.2	3688.01	135	246	65	4	113	5.5	15	30	62	7497.65	727	4576
K03644	lipoyl synthase [EC:2.8.1.8]	344.41	34	249.84	15	97.5	12.33	11034.6	10455.2	10651.8	10927.5	6788.78	7381.64	8508.85	1891.08	1125.54	1719.25	5970.22	7688.38	5736.29	98	491	98	55	11.33	16.5	6	39.1	89.5	3663.91	377	2282.28
K01711	GDPmannose 4,6-dehydratase [EC:4.2.1.47]	63.72	8	238.52	26	193	24.33	9010.58	8669.29	10074.5	10716.9	8340.78	9376.43	12499.8	110.33	47.12	127	5394.55	5742.71	4022.19	130	240	65	0.01	1.33	1	3	2	2	7203.33	689	4491.14
K00529	3-phenylpropionate/trans-cinnamate dioxygenase ferredoxin reductase component [EC:1.18.1.3]	49.47	3.33	234.3	16	96	13.33	10094.7	8760.73	11808	12506.3	9018.33	9696.49	12940.2	2	20.17	0.01	5576.32	5693.6	3831.01	68	121	35	0.01	0.33	0.01	0.01	0.01	0.01	3775.66	352	2324
K02227	adenosylcobinamide-phosphate synthase [EC:6.3.1.10]	304.38	31.83	195.24	15.25	98	12.66	8160.59	7828.41	9810.69	10329	9386.94	9639.5	10344.4	1810.08	972.04	1619.75	6303.33	7614.43	5628.39	65	120	34	0.01	0.66	1	1	0.1	3.5	3647.91	345	2269.28
K01814	phosphoribosylformimino-5-aminoimidazole carboxamide ribotide isomerase [EC:5.3.1.16]	1544.22	1455	1669.71	3527.25	2592.75	6541.58	9049.08	8836.14	8339.95	8818.35	4728.61	4869.61	4078.28	2317.08	2221.42	2131.75	4877.4	6271.85	5058.85	106.5	524.25	113.25	97	119.83	31.5	28	78.22	134.25	3699.53	446.38	2272.03
K08641	zinc D-Ala-D-Ala dipeptidase [EC:3.4.13.22]	7529.88	5077.33	7053.87	6614.13	6039.03	8505.53	2933.28	3368.33	3905.33	4314.8	880.25	892.61	1066.25	2809.33	6003.72	3168.2	3763.71	2074.47	4156.37	59.4	244.6	3.4	7.47	281.6	12.53	17.13	47.33	180.73	6109.2	9054.27	388.07
K02651	pilus assembly protein Flp/PilA	44.22	5.32	153	14	97	12.32	8643.01	7393.45	9035.78	9767.7	13414.4	12247.5	9427.77	0.01	18.68	0.01	7066.92	7088.06	5766.19	62	119	34	0.01	1.32	0.01	0.01	0.01	4	3495.32	340	2207.28
K03527	4-hydroxy-3-methylbut-2-en-1-yl diphosphate reductase [EC:1.17.7.4]	341.86	35	178.99	15.25	98.5	12.33	9693.28	10401	10755.6	11137.1	6956.11	7627.59	8536.45	1890.08	984.54	1717.25	6010.5	7688.91	5822.1	65	120	34	0.01	1.33	2.5	3	2.1	4.5	3648.91	346	2264.28
K01101	4-nitrophenyl phosphatase [EC:3.1.3.41]	8355.7	5557.83	7768.79	7915.38	7411.78	9752.78	193.5	408.74	756.83	640	34.83	134.58	318	3252.33	6953.05	3901.2	4989.82	4555.22	6070.36	82.9	292.85	17.65	48.47	487.1	27.03	56.13	124.55	285.48	6163.82	9113.65	443.68
K01816	hydroxypyruvate isomerase [EC:5.3.1.22]	52.78	4.66	183.81	38	290	34.66	7458.06	6573.3	9080.1	8686.6	9413.65	9542.93	10123.7	81	29.51	97	5366.48	5957.03	4044.93	189	358	93	0.01	0.66	1	0.01	0.1	5	10471.3	1017	6601.28
K11065	thiol peroxidase, atypical 2-Cys peroxiredoxin [EC:1.11.1.15]	3498.66	5374.66	4134.01	7089.83	6479.58	9155.91	4939.69	4236.08	4692.13	4645.75	3794.44	3639.39	3629.35	1904.33	2761.17	2160.5	4325.14	5549.85	4882.15	120.5	541.25	113.25	99.67	320.83	31.83	49.33	133.55	266.08	3702.28	453.05	2288.22
K08724	penicillin-binding protein 2B	8347.7	5550.83	7541.29	7910.38	7396.78	9750.78	173	291.67	658.33	451.5	77	121.58	364	3247.33	6765.05	3883.2	4990.49	4549.22	6064.86	74.9	273.85	3.65	9.47	418.1	13.03	36.13	91.55	255.48	6159.82	9108.65	414.68
K07002	uncharacterized protein	314.38	32.33	260.47	15	98	12.66	8992.42	6668.84	9956.44	9804.25	9402.06	9285.35	10342.9	1891.08	1124.92	1719.25	6032.48	6640.45	5077.07	98	491	96	55	10.66	15	2	37	86.5	3618.91	371	2282.42
K15554	sulfonate transport system permease protein	335.51	34.67	169.44	40	291	34.33	7833.08	6544.72	8999.7	9381.85	6966.83	6944.87	8377.57	1838.41	986.11	1650.25	5142.37	5656.48	4697.85	189	358	91	0.01	0.33	1	0.01	0.1	2.5	10448.9	1017	6593.42
K07160	5-oxoprolinase (ATP-hydrolysing) subunit A [EC:3.5.2.9]	102.91	14.83	307.84	38	289	35.33	6760.37	5077.49	6630.3	6134.2	7233.66	8344.47	12014.4	163	184.46	196.5	6819.41	8899.05	5605.36	225	730	158	55	10.33	16.5	2	37.1	89	10615.7	1052	6682.14
K00575	chemotaxis protein methyltransferase CheR [EC:2.1.1.80]	380.47	45	345.13	63.5	310.75	53.58	8156.53	9760.04	9928.62	10291.6	4889.6	5413.61	3992.19	1817.08	1166.66	1648.75	5306.01	6206.28	5761.75	194.5	378.25	101.25	39	70.83	15.5	22	33.22	38.25	10415.2	1067.38	6574.03
K01698	porphobilinogen synthase [EC:4.2.1.24]	342.55	36	237.94	26.25	193.5	23.33	9273.24	9093.89	8673.05	8901.7	6111.03	6921.72	7905.1	1891.08	1124.54	1719.25	5709.59	7109.48	5468.73	160	610	128	55	11.33	16.5	5	39.1	89.5	7087.91	715	4454.14
K02010	iron(III) transport system ATP-binding protein [EC:7.2.2.7]	1262.24	1429.66	1615.81	3573	2740	6608.66	6591.25	6342.41	7487.27	7732	7060.55	6939.08	5352.69	439	1170.87	442	4711.49	5005.5	4458.76	134	260	77	42	108.66	21.5	26	41	50	7092.99	710	4437
K01658	anthranilate synthase component II [EC:4.1.3.27]	1471.12	1445.5	1645.26	3514	2669.5	6532.33	8273.27	8589.66	7542.05	8017.85	4362.94	4482.46	3672.51	2314.08	2208.54	2120.75	3497.73	4516.2	3332.05	167	631	143	97	119.33	30.5	28	78	132.5	7086.91	735	4439.14
K07638	two-component system, OmpR family, osmolarity sensor histidine kinase EnvZ [EC:2.7.13.3]	298.74	27.83	134.37	16	98	11.66	10198.8	8777.44	11995.8	13320.5	9132.86	8318.66	7391.66	1889.08	979.09	1716.75	4654.36	4698.79	3996.23	62	119	32	0.01	0.66	1	0.01	0.01	3.5	3483.91	337	2195.56
K03118	sec-independent protein translocase protein TatC	361.66	38.5	245.59	14	97.5	12.33	9468.6	9394.36	8745.05	8914.95	6138.11	6810.14	8119.85	1891.08	1127.4	1719.75	6927.28	8787.78	7387.41	98	491	99	55	11.33	17.5	5	39.1	89.5	3661.91	377	2281.14
K16323	purine nucleoside transport protein	8294.2	5546.83	7600.17	7885.13	7377.53	9730.53	1581	251	599.33	347.5	33	46.58	453	3245.33	6894.55	3874.7	4248.61	2702.67	4864	106.4	632.6	68.4	64.47	427.6	26.53	38.13	128.33	338.73	6128.2	9089.27	423.93
K00697	trehalose 6-phosphate synthase [EC:2.4.1.15 2.4.1.347]	307.31	28.5	238.77	3	1.5	2.33	9419.54	8346.92	11116.9	11649.2	8677.83	9505.41	13069.8	1891.08	985.59	1716.75	5494.96	6109.14	3845.06	6	2	4	0.01	0.33	1	0.01	0.01	4.5	344.91	15	147.42
K00674	2,3,4,5-tetrahydropyridine-2,6-dicarboxylate N-succinyltransferase [EC:2.3.1.117]	1473.41	1444.5	1642.94	3502.25	2573.5	6522.33	6569.91	7155.18	7879.38	8125.2	6043.86	6694.37	7930.77	2314.08	2070.04	2118.75	4227.31	4478.66	3058	75	142	48	42	109.33	16	25	41	50.5	3805.24	378	2316.14
K03303	lactate permease	1513.97	1447.83	1440.77	3511.05	2655.2	6530.53	6177.24	4638.81	6411.22	6029.2	4573.36	4353.44	4396.43	2360.75	2021.14	2171.95	5767.56	7537.99	5762.26	161.4	632.6	128.4	58.8	51.93	20.7	5.8	44.2	104.9	7088.78	798.6	4405.88
K06895	L-lysine exporter family protein LysE/ArgO	1244.67	1419.83	1500.27	3502.8	2562.7	6522.53	6875.39	4731.11	7412.1	7928.4	6243.86	6609.01	8321.53	421	1060.3	387.7	5770.15	7488.11	5202.49	102.4	514.6	98.4	58.8	51.93	16.7	5.8	44	104.4	3821.86	469.6	2301.88
K01669	deoxyribodipyrimidine photo-lyase [EC:4.1.99.3]	374.58	42.83	482.8	43.25	131.75	34.91	8932.1	8487.65	8564.14	9057.45	8816.02	9193.14	9596.25	1899.08	1321.97	1747.25	5759.95	6008.92	4314.45	107.5	522.25	112.25	94	82.16	29	23	70.12	120.25	3693.53	429.38	2322.89
K10010	L-cystine transport system ATP-binding protein [EC:7.4.2.1]	6366.6	1659.5	5339.5	4650.8	4033.2	7389.2	3298.53	1600.62	2470.4	2590.3	779.2	772.32	1224.67	1955	5802.89	2464.7	5296.71	5131.01	6278.55	168.4	749.6	98.4	62.8	288.6	25.7	21.8	91	242.4	9537.2	9417.6	2588.6
K01496	phosphoribosyl-AMP cyclohydrolase [EC:3.5.4.19]	1459.01	1438.5	1409.34	3509	2654	6531.33	6069.24	6036.62	6679.8	6865.85	5684.49	6164.97	7687.1	2309.08	1881.25	2100.75	3947.3	4260.58	2747.67	129	242	63	3	39.33	2.5	6	8	19.5	7197.91	705	4447.14
K03186	flavin prenyltransferase [EC:2.5.1.129]	2697.51	4901.83	3360.61	5773.33	5061.33	7891.66	6333.25	6210.03	7370.1	6964	4682.36	4472.03	4032.36	1488.66	1687.29	1455.5	3695.82	3749.88	3694.18	64	122	33	3.67	104.33	4.33	8.33	19.33	75.33	3654.33	367.67	2213.47
K03980	putative peptidoglycan lipid II flippase	314.69	32.5	229.34	13.75	97.5	13.33	8428.24	9272.76	9269.55	9002.7	7708.7	8961.5	11873.8	1891.08	985.92	1716.75	5526.31	6260.03	3814.67	68	121	34	0.01	0.33	1	3	2.1	4.5	3784.91	353	2330.14
K02379	FdhD protein	336.58	32.66	253.34	13.25	99	12.66	8384.94	7139.82	7891.22	7374.2	8615.42	8860.55	9414.26	1862.75	1110.76	1689.25	6766.79	8476.92	6135.22	98	491	98	55	10.66	16.5	3	37.1	89.5	3633.24	371	2286.14
K01028	3-oxoacid CoA-transferase subunit A [EC:2.8.3.5]	80.01	9.33	293.17	13	97.5	14.33	5803.35	5010.78	7568.63	7548.1	8982.83	10737.3	15563.3	3	20.17	0.01	7804.24	9588.67	5459.86	71	122	36	0.01	1.33	2	0.01	0.01	3	3945.99	363	2398.14
K02438	glycogen debranching enzyme [EC:3.2.1.196]	305.25	31.5	237.67	14	97	13.33	8124.97	7214.64	9543.1	9840.05	7985.57	8975.96	12491	1891.08	987.09	1716.75	5307.87	6311.58	3670.93	68	121	33	0.01	0.33	2	0.01	0.01	7.5	3763.91	352	2323.42
K07165	transmembrane sensor	786.4	69.84	28.38	120	964.5	110	1616.39	1881.47	1839	3193.55	933.66	1938.97	593.16	5398.91	2842.58	4829.25	1062.87	823.95	763.85	620	1190	306	0.01	0.01	2	0.01	0.01	3.5	34335.8	3383	21735.1
K03587	cell division protein FtsI (penicillin-binding protein 3) [EC:3.4.16.4]	303.86	28.5	170.39	14	97.5	12.33	9896.64	10960.4	10996.9	11542.4	7025.53	7530.11	8862.7	1890.08	981.59	1716.75	4368.31	4863.69	3498.17	65	120	34	0.01	1.33	1	3	2	6.5	3657.91	349	2269.28
K07397	putative redox protein	41.84	2.66	116.74	28	194	22.66	9477.88	9565.64	11248.6	11747.3	8665.52	7970.22	6672.29	0.01	12.01	0.01	4518.31	4437.44	4089.02	124	238	61	0.01	2.66	3	0.01	0.1	4	6957.99	682	4376.42
K03610	septum site-determining protein MinC	3168.77	5283.33	3434.93	6577.83	5769.08	8800.91	3443.24	3571.11	4814.55	4482.9	4152.86	4017.61	3373.76	3427.41	2781.75	3257.75	4335	5323.49	4411.85	65.5	135.25	32.25	3.67	116.83	3.83	12.33	29.55	83.58	3679.2	416.05	2222.22
K03609	septum site-determining protein MinD	3168.77	5283.33	3432.73	6577.83	5769.08	8800.91	3452.24	3597.31	4830.55	4492.7	4135.86	3985.61	3376.76	3427.41	2781.75	3257.75	4319.5	5314.29	4412.35	65.5	135.25	32.25	3.67	116.83	3.83	12.33	29.55	83.58	3681.2	416.05	2222.22
K00029	malate dehydrogenase (oxaloacetate-decarboxylating)(NADP+) [EC:1.1.1.40]	48.59	5.33	126.69	15	98.5	11.66	10561.9	9650.72	12248.6	14030.3	8991.61	8414.49	6947.04	28.33	32.34	30	4817.16	4727.97	4072.77	62	119	33	0.01	1.66	2	1	0.01	5	3521.66	342	2208.42
K00573	protein-L-isoaspartate(D-aspartate) O-methyltransferase [EC:2.1.1.77]	42.14	2.66	123.37	14	100	11.66	10578.4	11230.3	11813.8	12703.7	8671.86	8424.74	6378.36	0.01	18.01	0.01	4982.83	4590.68	4315.05	62	119	33	0.01	1.66	5	3	2	5	3530.66	343	2213.28
K12700	non-specific riboncleoside hydrolase [EC:3.2.-.-]	8278.6	5542.33	7593.67	7885.13	7377.53	9730.53	1591	328.4	582.33	431.6	74	81.58	480	3245.33	6893.05	3874.2	3361.34	1670	3744.67	106.4	632.6	68.4	64.47	427.6	25.53	38.13	128.33	338.73	6128.2	9089.27	423.93
K07008	gamma-glutamyl hercynylcysteine S-oxide hydrolase [EC:3.5.1.118]	49.26	4.66	248.67	14	98	13.66	7015.23	5586.63	8802.34	8581.2	10612	11086	13894.5	2	19.51	0.01	6322.11	6692.83	4410.47	68	121	33	0.01	0.66	0.01	0.01	0.01	3	3773.66	352	2328.28
K07473	DNA-damage-inducible protein J	8358.8	5561.33	7776.61	7952.43	7472.23	9788.23	152.64	502.13	588.33	533.8	120	319.08	558	3255.33	6960.65	3912.4	3398.18	1640.7	3867.91	86.8	325.7	18.3	49.27	490.2	25.73	56.93	125.57	287.63	6225.64	9231.63	458.03
K08195	MFS transporter, AAHS family, 4-hydroxybenzoate transporter	36.87	1.33	120.8	30	195	22.33	10967.5	8982.18	13200.7	14433	7221.33	6237	6243.93	0.01	10.01	0.01	3496.13	3505.87	2989.35	124	238	60	0.01	0.33	0.01	0.01	0.01	0.01	6904.33	676	4359.84
K06168	tRNA-2-methylthio-N6-dimethylallyladenosine synthase [EC:2.8.4.3]	341.66	36	239.19	14.25	97.5	12.33	9592.74	9537.42	8927.8	9315.7	6160.28	6979.29	8111.85	1891.08	1124.54	1719.25	5755.59	7376.21	5581.4	98	491	99	55	11.33	16.5	5	39.1	89.5	3659.91	377	2282.14
K00980	glycerol-3-phosphate cytidylyltransferase [EC:2.7.7.39]	7829.2	5138.83	7320.17	6924.13	6482.03	8765.53	1833.5	695.28	865.83	919.5	86	321.08	566.17	2996.33	6555.43	3505.7	4156.77	2831.34	4896.41	106.4	630.6	69.4	63.47	353.6	26.53	26.13	104.33	299.73	6117.2	9085.27	422.93
K00341	NADH-quinone oxidoreductase subunit L [EC:7.1.1.2]	53.3	3.33	223.25	13	97.5	13.33	8658.52	9407.94	9576.72	9984.7	7633.45	8922.49	11873.2	2	17.84	0.01	5626.92	6789.42	4334.46	68	121	35	0.01	1.33	1.5	3	2.1	2	3806.33	356	2333.14
K07071	uncharacterized protein	95.21	10.83	348.67	14	96	14.33	6786.64	6123.9	6648	6103.6	7851.7	9644.76	15133	4	165.58	2.5	7512.43	9447.1	6255.12	104	493	100	55	11.33	15.5	3	37.1	90	3937.66	392	2407
K00053	ketol-acid reductoisomerase [EC:1.1.1.86]	348.66	42	465.59	19	112.5	14.33	9298.74	8966.68	8687.05	9181.45	6138.94	6905.64	8132.85	1896.08	1313.54	1737.25	5716.51	7348.38	5559.65	106	510	113	94	80.33	31.5	25	72.1	118.5	3656.91	383	2311.14
K07267	porin	2092.07	204.36	89.63	26	192	22.33	4523.41	3839.44	5221.87	5616.6	4445.33	4130.2	3496.53	15061	7732.31	13667	2352.86	2285.07	1982.62	124	238	61	0.01	0.33	1	0.01	0.01	6	6878.33	676	4350.14
K14393	cation/acetate symporter	87	9.16	203.87	14	99.5	12.66	7069	6891.64	8846.87	8357.1	9187.69	9388.49	10116.9	1	19.25	0.5	7128.49	8806.59	6494.59	65	120	34	0.01	0.66	1.5	0.01	0.1	6	3654.99	345	2265.42
K09936	bacterial/archaeal transporter family-2 protein	4201.74	8382.66	5382.14	8087.71	7800.86	9302.86	2380.92	1254.84	1192.74	1235.05	381.5	1113.82	739.67	2502.66	2560.41	2470.2	3283.59	3348.47	3656.45	223.4	751.6	158.4	60.14	181.6	20.36	14.46	70.76	219.06	10487.5	1132.94	6575.26
K03593	ATP-binding protein involved in chromosome partitioning	341.66	34	235.09	14	97.5	12.33	9464.1	9271.96	8870.55	9189.45	6127.28	6816.64	7939.85	1891.08	1123.54	1719.25	5769.84	7361.13	5489.73	98	491	100	55	11.33	17	5	39.1	89.5	3658.91	377	2282.14
K15866	2-(1,2-epoxy-1,2-dihydrophenyl)acetyl-CoA isomerase [EC:5.3.3.18]	100.15	11.33	297.09	25.25	20.25	23.58	7323.55	6826.74	8844.87	9500.6	8860.33	10363.7	15620.8	6	37.55	10.5	6861.47	8390.9	4911.02	10.5	15.25	4.25	0.01	1.83	5	0.01	0.22	1.75	536.95	71.38	222.89
K07156	copper resistance protein C	53.81	6.99	187.6	25	193	23.99	5142.7	4654.72	6229.44	6480.9	11132.5	11083.3	11057	1	16.3	0.01	6865.19	7566.46	5370.61	127	239	64	0.01	0.99	0.01	0.01	0.01	1	7063.32	684	4436.56
K02624	IclR family transcriptional regulator, pca regulon regulatory protein	63.88	7.33	243.44	14	101	13.66	6594.06	5461.43	8943.27	8361.3	10421.5	10855.2	13835.9	30.33	34.34	30	6211.84	6451.83	4316.08	68	121	33	0.01	0.66	1	0.01	0.01	2	3787.99	354	2334.42
K05712	3-(3-hydroxy-phenyl)propionate hydroxylase [EC:1.14.13.127]	40.48	3.66	177.4	27	194	23.66	7714.13	6116.55	8867	9717.6	9440.66	9108.41	9976.3	1	16.34	0.01	5213.03	5374.03	3998.85	127	239	61	0.01	0.66	2	0.01	0.01	0.01	7025.32	679	4431.12
K01281	X-Pro dipeptidyl-peptidase [EC:3.4.14.11]	8273.34	5541.33	7520.67	7885.13	7377.53	9730.53	173	762	825.33	506	42.83	79.01	370	3244.33	6751.05	3872.2	3329.33	1605.09	3800.41	73.4	261.6	3.4	9.47	417.6	11.53	36.13	91.33	254.73	6125.2	9061.27	408.93
K01523	phosphoribosyl-ATP pyrophosphohydrolase [EC:3.6.1.31]	1716.51	1463.67	1409.51	3497	2558	6520.33	5491.99	4962.37	6273.3	6529.6	5715.49	6112.47	7714.6	4198.16	2846.33	3817.5	3935.05	4254.83	2706.03	67	123	33	3	39.33	2.5	3	6	20	3776.16	369	2276.14
K00688	glycogen phosphorylase [EC:2.4.1.1]	1517.39	1454.67	1642.74	3527.75	2591.25	6542.25	6693.21	7631.88	7636.88	7934.55	3043.95	4160.12	6213.19	2237.08	2070.71	2032.75	4239.33	5879.89	4167.13	76.5	154.25	49.25	42	108.5	16.5	24	39.22	53.25	3813.2	423.38	2309.03
K03827	putative acetyltransferase [EC:2.3.1.-]	7537.65	5083.33	7260.92	6627.33	6145.83	8516.33	470.5	785.03	731.58	411.1	87.7	167.17	411.67	2814.33	6189.79	3185	3386.67	1751.46	4023.64	127	362	47	45.67	347	25.33	36.33	79.33	210.33	9495	9327.67	2577.33
K01749	hydroxymethylbilane synthase [EC:2.5.1.61]	341.41	36	238.94	14.25	97.5	12.33	9287.24	9107.39	8619.05	8824.7	6141.03	6890.54	8082.1	1891.08	1124.54	1719.25	5718.59	7346.05	5499.18	98	491	98	55	10.33	16.5	5	39.1	89.5	3655.91	377	2282.14
K01802	peptidylprolyl isomerase [EC:5.2.1.8]	613.45	60.34	217.29	82	265	100	6851.23	8526.73	7536.38	8141.8	4900.87	6878.63	10010.1	3795.16	2013.16	3473.5	4155.62	4927.91	2674.42	130	240	67	0.01	1	1	1	0.01	7	7233.83	701	4509
K15371	glutamate dehydrogenase [EC:1.4.1.2]	52.01	4.33	291.47	13	97.5	14.33	6363.01	5916.9	7689.47	7693.9	8999.86	10667.3	16469.8	3	18.17	0.01	6146.76	6963.63	3813.19	71	122	35	0.01	0.33	1	2	2	3	3908.33	360	2386.14
K01620	threonine aldolase [EC:4.1.2.48]	313.11	30.5	163.51	26.25	193	23.33	7417.64	8421.69	8497.42	8650.5	6463.11	7250.26	7769.94	1970.08	990.92	1813.75	4737.4	6540.81	4186.84	127	239	65	0.01	1.33	2	1	0.01	7.5	7078.58	687	4430.28
K00342	NADH-quinone oxidoreductase subunit M [EC:7.1.1.2]	46.5	2.33	167.05	14	97.5	12.33	10027.1	10884.2	10966	11627.6	6860.62	7515.29	8514.78	1	15.84	0.01	4777.16	5892.62	4137.98	65	120	34	0.01	1.33	1.5	4	2.1	2	3663.33	349	2267.28
K01918	pantoate--beta-alanine ligase [EC:6.3.2.1]	329.66	31.33	231.42	14.25	97.5	12.33	9523.41	9075.09	8628.13	8904.2	6145.28	6782.22	7656.52	1862.75	1109.21	1689.25	5718.32	7300.71	5465.1	98	491	98	55	11.33	16.5	5	39.1	88.5	3652.24	377	2279.14
K13678	1,2-diacylglycerol-3-alpha-glucose alpha-1,2-galactosyltransferase [EC:2.4.1.-]	8273.2	5541.33	7521.17	7885.13	7377.53	9730.53	173	308	591.33	442	41	49.58	304	3244.33	6751.05	3872.2	3281.67	1597	3707.67	73.4	261.6	3.4	9.47	417.6	11.53	36.13	91.33	254.73	6125.2	9061.27	408.93
K03820	apolipoprotein N-acyltransferase [EC:2.3.1.269]	307.41	28.5	223.34	13	97	13.33	7661.91	8182.58	8907.8	8879.45	7619.2	8747.89	11733.6	1891.08	983.92	1716.75	5055.96	5163.58	3448.51	68	121	34	0.01	1.33	1	3	2	5.5	3795.91	355	2335.14
K01653	acetolactate synthase I/III small subunit [EC:2.2.1.6]	349.56	44	466.59	19	112	14.33	9133.74	8801.87	8500.55	9043.05	5893.44	6603.64	7826.85	1896.08	1311.54	1737.25	5538.51	7191.88	5410.48	106	510	113	94	80.33	30.5	25	72.1	118.5	3654.91	382	2308.14
K06916	cell division protein ZapE	46.11	3.33	208.47	37	289.5	35.33	6086.05	5243.23	7265.27	7685.1	7600.86	8715.11	11594.5	2	16.84	0.01	4991.84	5318.37	3251.54	192	359	95	0.01	0.33	1	2	2	6	10629.3	1029	6667.28
K01599	uroporphyrinogen decarboxylase [EC:4.1.1.37]	341.41	44	256.84	14	97.5	12.33	8956.1	8421.15	8485.8	9035.2	6136.03	6804.39	8063.6	1891.08	1123.54	1719.25	5688.09	7346.63	5441.9	98	491	98	55	11.33	16.5	5	39.1	89.5	3655.91	377	2283.14
K04751	nitrogen regulatory protein P-II 1	93.22	18.66	411.67	6	17	3.66	8635.16	10096.9	9463.97	8767.2	8999.94	9198.48	9402.68	6	208.51	19	7092.3	7541.35	6334.49	11	20	17	39	69.66	17	21	33	31	215.99	13	122.28
K01507	inorganic pyrophosphatase [EC:3.6.1.1]	308.41	30.5	221.34	13	97.5	13.33	7369.1	7451.09	8581.3	9100.45	7567.03	8825.31	11818.1	1891.08	983.59	1716.75	5111.4	5549.08	3471.49	68	121	34	0.01	1.33	1	2	2.1	5.5	3809.91	358	2335.14
K02018	molybdate transport system permease protein	79.91	8.83	244.77	15.25	97.5	12.33	9888.49	8693	9701.55	9615.45	6627.03	7098.62	8420.6	2	161.46	2.5	5837.84	7527.88	5590.4	98	491	97	55	10.33	16.5	3	37.1	88	3635.66	373	2275.14
K00797	spermidine synthase [EC:2.5.1.16]	351.41	36	244.74	4.25	5	2.33	7068.55	6792.98	8942.55	8616	7829	8702.12	11895.4	1891.08	985.54	1717.25	6938.17	8313.18	5843.61	6	2	3	0.01	0.33	2.5	1	0.3	2.5	357.91	16	156.14
K07114	Ca-activated chloride channel homolog	131.92	14.5	157.6	38	293	34	6725.84	9370.23	7420.66	6183.6	3253.43	4835.03	5555.18	1	14.48	1.5	6497.35	9167.3	7770.31	189	358	96	0.01	3	7.5	3	2.1	6	10526.7	1031	6627
K03639	GTP 3',8-cyclase [EC:4.1.99.22]	348.41	34	236.11	14.25	97.5	12.33	9034.38	8692.93	8374.05	7987.2	6088.86	6932.29	7807.43	1891.08	1124.54	1719.25	5630.42	7464.88	5489.24	98	491	100	55	11.33	16.5	5	39.1	94.5	3641.91	375	2278.14
K00703	starch synthase [EC:2.4.1.21]	1518.22	1455	1585.44	3527.5	2591.25	6541.58	6274.3	7068.9	7651.87	7922.4	4281.62	4342.1	3649.78	2316.08	2079.54	2129.75	4291.5	5388.65	4574.11	73.5	153.25	47.25	42	109.83	16.5	24	39.22	51.25	3680.2	419.38	2246.89
[truncated: 5,458 more rows]
